# Supplementary material for: Which institutional investors can improve the level of corporate ESG information disclosure?
Source: PLoS One. 2023 Nov 17;18(11):e0290008. doi: 10.1371/journal.pone.0290008 (PMC10656009; doi:10.1371/journal.pone.0290008)
Supplement: S1 Dataset — (XLSX) [file pone.0290008.s001.xlsx]

## Sheet: 2012-2020
Symbol	ESG_S	ESG_R	INS	Size	Age	Lev	Growth	ROIC	PE	Radio	Indepe	Balance	Year	Industry	VC_Loc	VC_Gov	IDQ	IDQ4
000002	86.71	5	44.5088	25.5639	21.9222	0.687353	0.452732	0.20378	7.10451	14.72	0.363636	0.3159	2012	房地产业	0		1	4
000004	19.77	1	31.83	18.1533	21.9639	0.359575	0.15584	0.143828	87.9075	26.1	0.333333	0.359	2012	软件和信息技术服务业	0		1	3
000006	68.92	4	49.8368	22.6248	20.6778	0.540274	-0.47951	0.274072	10.109	19.93	0.333333	1.1746	2012	房地产业	0		1	4
000008	17.12	1	66.33	20.1075	20.65	0.00691115	-0.462313	0.147898	41.627	62.71	0.5	0.0702	2012	铁路、船舶、航空航天和其它运输设备制造业	1		1	3
000009	55.54	3	32.2472	22.4675	21.5167	0.711915	-0.948685	0.093836	31.2352	12.34	0.375	0.9716	2012	综合	0		1	3
000011	32.08	2	65.2327	21.6711	20.75	0.601346	-0.007157	0.260785	11.4323	54.33	0.333333	0.192	2012	房地产业	0		1	3
000012	62.08	4	22.7308	22.9143	20.8417	0.419643	-0.492646	0.049535	46.2986	3.62	0.333333	2.3564	2012	非金属矿物制品业	0		1	3
000014	28.44	2	39.47	21.0271	20.5806	0.580836	-0.116205	0.098929	51.5586	32.02	0.333333	0.1833	2012	房地产业	0		1	3
000016	13.26	1	27.1012	23.372	20.7611	0.72985	0.136928	-0.006556	83.7296	19	0.428571	0.4479	2012	计算机、通信和其他电子设备制造业	0		1	4
000017	2.48	1	22.2	18.8625	20.75	11.5232	-0.045296	-0.188511	0	11.81	0.363636	0.9517	2012	铁路、船舶、航空航天和其它运输设备制造业	0		0	1
000018	14.42	1	55.99	18.7893	20.5417	0.0752107	0.853351	0.023813	0	25.51	0.333333	1.0576	2012	建筑装饰和其他建筑业	0		0	1
000019	22.71	2	50.2204	20.9997	20.2194	0.183703	0.1679	0.238269	28.5237	19.09	0.333333	1.6778	2012	批发业	0	1	1	3
000020	12.37	1	51.63	19.9668	20.675	0.42834	0.17084	0.007745	543.281	41.14	0.428571	0.2788	2012	计算机、通信和其他电子设备制造业	0		1	3
000021	58.54	3	62.1565	22.4296	18.9139	0.452204	-0.102535	0.003249	735.174	49.64	0.333333	0.201	2012	计算机、通信和其他电子设备制造业	0		1	3
000024	72.37	4	78.606	24.5232	19.5667	0.628233	0	0.246449	12	40.38	0.363636	0.2858	2012	房地产业	0		1	4
000025	19.83	1	66.45	20.1458	19.5278	0.765255	0.118488	-0.012313	1393.87	66.22	0.333333	0.0146	2012	批发业	0		1	3
000026	50.81	3	58.9538	21.5867	19.5778	0.418102	-0.61985	0.042972	27.235	41.49	0.333333	0.1723	2012	零售业	0		1	3
000027	71.05	4	76.6427	23.7148	19.3278	0.341502	-0.218452	0.074849	13.9071	63.74	0.333333	0.1643	2012	电力、热力生产和供应业	0		1	4
000029	26.38	2	64.6249	21.8821	19.2944	0.617205	0.128417	0.133939	38.9119	63.55	0.333333	0.0165	2012	房地产业	0		1	3
000031	62.07	4	56.067	23.659	19.2306	0.760817	1.0424	0.127067	11.6211	50.65	0.333333	0.0679	2012	房地产业	0		1	4
000032	29.65	2	48.1	20.7379	19.175	0.210052	-0.049339	0.154293	9.49765	42.02	0.333333	0.158	2012	建筑安装业	0		1	3
000033	-2.89	1	29.32	19.9663	18.9944	0.432056	-0.0688	-0.342567	0	13.83	0.333333	1.12	2012	住宿业	0		0	2
000034	14.85	1	43.286	19.6826	18.6444	0.0911434	0	0.001542	363.788	21.88	0.428571	0.8711	2012	批发业	0		1	3
000035	6.53	1	57.3	19.5453	18.7306	7.03434	16.3427	0.500199	0	20.61	0.428571	1.7545	2012	生态保护和环境治理业	1		0	2
000037	3.1	1	72.1346	22.2115	18.5	0.635323	-0.445829	-0.957085	0	16.72	0.357143	2.384	2012	电力、热力生产和供应业	0		1	3
000038	23.12	2	70.35	19.4052	18.3972	0.635103	0	0.055488	0	44.79	0.428571	0.5211	2012	商务服务业	0		0	2
000039	85.41	5	75.2253	23.8676	18.7306	0.695753	254.318	0.048578	15.9019	53.73	0.375	0.3352	2012	金属制品业	0		1	3
000040	35.63	2	36.54	21.4734	18.3972	0.458185	8.9627	0.319791	12.2903	19.8	0.363636	0.8404	2012	电力、热力生产和供应业	0		1	3
000042	39.6	2	79.913	22.4578	18.2778	0.63448	6.55875	0.210501	11.6859	29.75	0.333333	1.364	2012	房地产业	0		0	2
000045	10.73	1	59.6	21.0469	18.3778	0.0691492	0.050915	-0.125597	0	54.26	0.333333	0.1062	2012	计算机、通信和其他电子设备制造业	0		1	3
000048	21.05	2	34.28	20.3824	18.1667	0.915646	-0.053816	-0.005141	87.1584	24.1	0.363636	0.4411	2012	农副食品加工业	0		0	2
000049	22.34	2	70.9198	18.9001	17.7806	0.00952083	0	0.074717	24.4999	47.31	0.375	0.2315	2012	电气机械及器材制造业	0		1	3
000050	59.49	3	62.6156	21.5196	17.7944	0.403324	-0.180206	-0.014123	33.0197	45.62	0.428571	0.2887	2012	计算机、通信和其他电子设备制造业	0		1	3
000055	16.63	1	18.85	21.2046	16.7111	0.31305	0.040736	0.008149	516.883	9.09	0.428571	1.2607	2012	金属制品业	0		1	3
000056	2.18	1	33.51	19.0772	16.4806	0.547559	-0.00983	-0.196443	0	13.7	0.375	1.4635	2012	商务服务业	0		0	2
000058	19.29	1	34.51	21.0199	16.0139	0.117512	-0.026261	0.159595	57.7991	30.24	0.333333	0.1574	2012	商务服务业	0		1	3
000060	66.16	4	48.7156	22.9179	15.9389	0.471267	0.2334	0.042323	34.9623	31.73	0.363636	0.3029	2012	有色金属冶炼及压延加工业	0		1	4
000061	57	3	49.7887	22.6293	15.975	0.560152	-0.634671	-0.012752	75.1131	24.68	0.384615	0.466	2012	商务服务业	0		1	3
000062	30.29	2	75.56	21.7705	15.9167	0.358062	0.688752	0.25088	14.2163	74.96	0.333333	0.0116	2012	批发业	0		1	3
000063	23.34	2	69.4605	25.4149	15.1194	0.875605	-0.017413	-0.059394	0	30.76	0.357143	0.7815	2012	计算机、通信和其他电子设备制造业	0		1	3
000065	56.49	3	63.0611	21.7221	14.5722	0.783906	-0.348625	0.079051	10.9037	54.41	0.333333	0.1919	2012	土木工程建筑业	1		1	3
000066	54.68	3	55.1894	22.1519	15.5139	0.323628	-0.373629	-0.014764	46.3146	53.92	0.333333	0.0137	2012	计算机、通信和其他电子设备制造业	0		1	3
000069	70.7	4	80.1615	24.0897	15.3083	0.551897	0.095291	0.238322	13.4435	56.62	0.5	0.077	2012	房地产业	0		1	4
000070	22.86	2	57.8081	21.2913	12.6389	0.523958	0.357458	0.039202	30.298	49.14	0.4	0.175	2012	电气机械及器材制造业	0		1	3
000078	10.82	1	28.7453	21.2887	14.0361	0.676925	29.8384	0.012206	37.5697	27.66	0.363636	0.0329	2012	零售业	0		1	3
000088	60.49	4	74.2402	22.2115	15.425	0.0166521	-0.038964	1.50485	17.7127	67.37	0.333333	0.0557	2012	道路运输业	0		1	4
000090	21.71	2	40.9332	22.2086	13.4444	0.58029	2.0504	0.084969	15.2411	36.35	0.428571	0.0836	2012	土木工程建筑业	0		1	3
000096	19.26	1	62.1301	21.3102	12.4361	0.0768602	0	0.026138	96.4653	57.61	0.363636	0.084	2012	批发业	0		1	3
000099	23.82	2	49.4544	21.9614	12.4167	0.427952	0.133468	0.171883	27.1893	46.65	0.333333	0.0358	2012	航空运输业	0		1	3
000100	67.41	4	27.5022	23.7713	8.91667	0.530753	0.165752	0.003502	14.5853	9.8	0.375	1.0439	2012	计算机、通信和其他电子设备制造业	0		1	3
000150	23.9	2	53.6878	20.4992	12.4	0.655844	0	0.076758	672.809	48.48	0.428571	0.133	2012	卫生	0		1	3
000151	16.49	1	51	21.1602	12.3194	0.450062	0.815966	0.038332	46.04	50.09	0.333333	0.0164	2012	批发业	1		1	3
000153	22.51	2	40.8489	20.8548	12.2806	0.430501	0.041207	0.00879	93.1287	14.75	0.333333	1.7708	2012	医药制造业	0		1	3
000157	73.59	4	65.4376	24.9682	12.2194	0.437468	0.094593	0.185329	9.42651	18.53	0.571429	1.5175	2012	专用设备制造业	0		1	3
000158	16.16	1	49.7756	22.4085	12.4361	0.558912	0.005502	-0.024276	208.28	48.06	0.333333	0.0383	2012	软件和信息技术服务业	0		1	3
000159	23.47	2	31.9557	21.5183	12.2639	0.255916	0.107737	0.081076	30.5549	30.57	0.333333	0.033	2012	批发业	0		1	3
000301	68.47	4	39.9201	21.9734	12.5889	0.244888	-0.187869	0.240333	23.5873	36.69	0.444444	0.0591	2012	化学纤维制造业	1		1	3
000338	73.21	4	67.2004	24.286	5.66667	0.347871	-0.307739	0.07721	15.6457	24.3	0.333333	1.1095	2012	汽车制造业	0	1	1	4
000401	61.09	4	78.2703	24.0512	16.5472	0.594668	-0.216041	-0.010445	134.77	38.63	0.333333	0.693	2012	非金属矿物制品业	0		1	3
000402	67.29	4	47.7942	24.4736	16.5139	0.677893	-0.755611	0.207279	7.5774	26.55	0.333333	0.2972	2012	房地产业	1		1	4
000404	13.81	1	39.7322	21.2894	16.5333	0.80403	0.002742	0.033323	10.9264	29.92	0.333333	0.3219	2012	通用设备制造业	0		1	3
000407	38.65	2	16.1438	21.6412	16.4944	0.599777	0.460503	-0.075138	0	9.23	0.363636	0.6078	2012	燃气生产和供应业	0		1	3
000408	2.61	1	22.03	19.9376	16.5083	0.493037	-0.53764	0.52392	405.049	21.48	0.333333	0.0936	2012	化学原料及化学制品制造业	0		0	2
000411	23.61	2	62.55	18.5925	16.4583	0.188313	8.15534	0.018244	12.17	21.35	0.333333	1.3321	2012	批发业	1		1	3
000413	19.56	1	43.5993	20.3736	16.2667	0.705944	0.525668	0.388968	19.0365	28.93	0.428571	0.4874	2012	计算机、通信和其他电子设备制造业	0		1	3
000415	20.58	2	71.6404	22.6	16.4583	0.00705215	0	0.302499	13.2193	44.9	0.272727	0.4984	2012	租赁业	0		1	3
000418	26.93	2	70.9797	22.5981	15.7583	0.403116	-0.347541	0.058618	15.7272	35.2	0.333333	0.5696	2012	电气机械及器材制造业	1		1	3
000421	20.71	2	42.9722	21.1824	16.4028	0.621344	-0.044828	-0.133712	14.7779	30.06	0.375	0.3589	2012	燃气生产和供应业	1		1	3
000422	58.57	3	42.9506	23.068	16.3778	0.554595	0.135525	0.077927	6.76774	16.85	0.363636	0.7175	2012	化学原料及化学制品制造业	0		1	3
000423	74.42	4	59.4899	22.3795	16.4222	0.2075	0.236174	0.403468	25.0854	23.14	0.333333	0.2247	2012	医药制造业	0		1	3
000425	68.8	4	66.8167	24.0357	16.3417	0.544758	0.235296	0.078111	9.64547	49.26	0.444444	0.2197	2012	专用设备制造业	1	1	1	4
000426	19.05	1	53.3099	21.4635	16.3417	0.288258	-0.887171	0.182592	51.7587	33.02	0.333333	0.5466	2012	有色金属矿采选业	0		1	3
000428	21.72	2	48.8945	22.0545	16.3972	0.742165	-0.008717	0.069764	25.9352	45.43	0.5	0.068	2012	住宿业	0		0	2
000429	16.4	1	47.71	22.6457	14.8639	0.402195	2.09281	0.236617	19.7452	40.83	0.4	0.1124	2012	道路运输业	0		1	3
000430	23.61	2	69.4842	19.8073	16.3389	0.206552	0.008689	0.195324	29.4861	30.02	0.333333	0.6815	2012	公共设施管理业	0		1	3
000488	18.72	1	40.9071	24.2123	12.1139	0.589514	-0.039601	-0.021062	184.181	18.9	0.333333	1.0222	2012	造纸及纸制品业	0		1	3
000498	74.13	4	73.44	21.4354	15.5611	0.000499996	0	0.047942	0	60.66	0.333333	0.2039	2012	土木工程建筑业	0		1	3
000501	25.55	2	76.1719	22.8882	20.1139	0.75538	0.263711	0.048725	11.2055	22.02	0.4	1.3619	2012	零售业	0		1	3
000503	29.24	2	35.9245	20.6469	20.0833	0.270479	0	0.188195	380.393	26.79	0.428571	0.1631	2012	互联网和相关服务	0		0	2
000505	0.54	1	26.929	20.9337	20.0278	0.661514	0.76678	-0.617527	0	26.36	0.333333	0.0774	2012	农副食品加工业	0		0	2
000506	26.94	2	68.9491	21.147	19.8028	0.11553	0	0.328724	19.6672	47.17	0.333333	0.438	2012	有色金属矿采选业	0		1	3
000507	22.02	2	31.34	21.8785	19.7639	0.533591	-0.146689	0.238362	20.0366	25.06	0.444444	0.1688	2012	水上运输业	0		1	3
000513	27.79	2	74.7868	22.1318	19.175	0.636778	0.331422	0.131545	21.6553	26.21	0.333333	1.0496	2012	医药制造业	0		1	3
000517	26.81	2	86.5931	22.5905	19.4028	0.468572	10.929	0.307191	19.0363	78.02	0.333333	0.097	2012	房地产业	1		1	3
000519	12.34	1	36.3153	19.7433	19.2306	0.053304	0.436782	-0.016229	650.085	21.58	0.428571	0.6019	2012	专用设备制造业	0	1	1	3
000520	1.84	1	27.77	22.2238	19.1833	1.08799	-0.188923	-0.489721	0	26.72	0.333333	0.0722	2012	水上运输业	0		0	2
000521	28.38	2	41.5	22.6657	19.2028	0.552142	-0.079026	0.010859	17.9589	21.58	0.444444	0.7173	2012	电气机械及器材制造业	0		1	4
000522	22.3	2	49.3871	21.7086	19.1472	0.443195	0.208213	0.100727	22.5975	35.58	0.333333	0.1779	2012	医药制造业	0		-1	0
000524	20.83	2	52.7676	20.4113	19.1194	0.172254	0.060711	0.124149	55.4636	37.19	0.333333	0.42	2012	商务服务业	0		0	2
000526	23.6	2	44.32	19.2332	19.1667	0.286988	17.6388	0.079366	248.207	28.52	0.428571	0.5891	2012	教育	0		0	2
000527	68.79	4	68.4482	23.9213	19.1361	0.420353	-0.82852	0.069688	0	41.17	0.333333	0.178	2012	电气机械及器材制造业	0		1	4
000528	62.64	4	54.936	23.4995	19.1194	0.444848	-0.505701	0.0156	40.3993	34.98	0.333333	0.1941	2012	专用设备制造业	0		1	3
000529	20.92	2	60.222	20.3175	19.1194	0.182138	0.21112	0.036634	64.3199	51.19	0.333333	0.1242	2012	农副食品加工业	0		1	3
000530	23.72	2	34.3286	21.5478	19.0639	0.246323	-0.285201	0.076162	18.883	21.96	0.333333	0.5332	2012	通用设备制造业	0		1	3
000532	19.6	1	37.7295	20.1172	18.9944	0.0379386	-0.414715	0.305401	44.962	13.35	0.363636	1.4914	2012	综合	0	1	1	3
000533	12.96	1	43.0972	21.1124	18.9944	0.315526	-0.99502	0.044505	36.9994	24.85	0.363636	0.7038	2012	电气机械及器材制造业	0		1	3
000536	66.24	4	89.0096	22.0013	19.0972	0.183146	-0.094531	0.2056	37.7576	70.77	0.555556	0.1836	2012	计算机、通信和其他电子设备制造业	0		0	2
000537	31.86	2	30.0522	20.346	19.0583	0.0317918	-0.023085	0.324998	8.69882	20.02	0.333333	0.3387	2012	房地产业	0		1	3
000538	68.85	4	85.8409	22.7074	19.0444	0.393139	0.208017	0.13179	29.8323	41.52	0.363636	0.5754	2012	医药制造业	0		1	4
000540	64.8	4	55.8131	23.1112	18.9139	0.804502	0.839173	0.053649	20.2468	41.53	0.363636	0.235	2012	房地产业	0		1	3
000541	21.29	2	29.5707	21.9399	19.1056	0.136955	-0.020058	0.219514	16.2104	13.47	0.375	1.0423	2012	电气机械及器材制造业	0		0	2
000546	16.23	1	25.5014	19.1645	19.0444	0.433882	0	0.10186	223.78	13.65	0.428571	1.0212	2012	生态保护和环境治理业	0		0	2
000547	49.11	3	35.02	21.4186	19.0833	0.293282	-0.059796	0.37937	19.5261	22.15	0.428571	0.5332	2012	计算机、通信和其他电子设备制造业	0		0	2
000550	70.47	4	83.7098	23.1383	19.0833	0.292454	-0.007548	0.098269	10.0795	41.03	0.333333	0.8647	2012	汽车制造业	0		1	4
000551	11.01	1	42.4835	20.9077	18.9861	0.131077	0.14006	0.006644	71.0175	34.1	0.333333	0.1733	2012	综合	1		1	3
000553	19.18	1	22.15	21.5778	19.0778	0.469308	0.350626	0.062199	29.461	20.15	0.428571	0.0873	2012	化学原料及化学制品制造业	0		1	3
000557	17.92	1	17.872	19.4649	18.5389	0.564886	0	38.1315	0	14.64	0.333333	0.168	2012	铁路运输业	0	0	0	2
000558	18.5	1	52.86	21.3577	18.6444	0.491712	-0.93994	0.047428	50.9683	50.07	0.333333	0.3669	2012	房地产业	1		1	3
000559	57.01	3	59.8844	22.4912	18.975	0.374981	0.067469	0.039556	18.7398	51.53	0.333333	0.0819	2012	汽车制造业	1		1	3
000560	23.03	2	49.1191	21.6635	18.9139	0.614024	0.021939	0.074848	7.88819	25.43	0.5	0.86	2012	房地产业	0		1	3
000566	19.12	1	56.0707	21.5571	18.6	0.474729	0.000108	0.081765	62.329	21.68	0.333333	0.8344	2012	医药制造业	0		0	2
000568	77.59	4	78.233	23.1176	18.6444	0.0941325	0.966446	0.526928	10.8967	21.46	0.363636	1.6496	2012	酒、饮料和精制茶制造业	0		1	4
000570	15.95	1	30.7994	21.8158	18.5	0.39864	-0.057314	0.016835	56.2218	30.02	0.333333	0.0443	2012	通用设备制造业	1		1	3
000572	0.59	1	62.0894	22.5924	18.3972	0.0654184	-0.100114	0.037152	11.8273	28.8	0.375	0.809	2012	汽车制造业	0		1	4
000576	13.16	1	19.82	20.5495	18.3167	0.711052	0.119391	-0.054188	43.6476	19.82	0.428571	0.1226	2012	专用设备制造业	0		1	3
000581	61.05	4	66.197	22.86	14.2694	0.120181	-0.235322	0.204452	23.2235	20	0.363636	1.012	2012	汽车制造业	1		1	4
000582	16.44	1	46.8437	20.7134	17.1639	0.592977	0.055064	0.02374	31.9721	40.79	0.375	0.1721	2012	水上运输业	0		1	3
000584	14.99	1	44.0529	21.5173	17.0917	0.341459	-0.975568	0.037035	84.9988	32.76	0.333333	0.2802	2012	专用设备制造业	1		1	3
000586	12.32	1	32.48	19.1972	17.0306	0.354472	0	0.006289	105.926	20.68	0.4	0.4985	2012	计算机、通信和其他电子设备制造业	0		0	2
000589	20.84	2	36.63	22.5267	16.8139	0.687541	-0.114602	0.018815	18.1929	33.84	0.4	0.0878	2012	橡胶和塑料制品业	0		1	4
000590	32.59	2	44.0313	20.1156	16.95	0.102716	0.059022	0.51204	16.6517	18.02	0.428571	1.3158	2012	医药制造业	0		0	1
000591	18.29	1	50.7217	21.3787	16.8972	0.805478	-0.098194	0.001989	90.7479	49.84	0.333333	0.0409	2012	电力、热力生产和供应业	0		1	3
000592	41.36	3	44.4939	20.9114	16.7611	0.200354	-0.300695	-0.01089	244.381	35.88	0.4	0.1686	2012	林业	0		1	3
000593	16.71	1	25.23	19.6907	16.8028	0.249292	-0.006873	0.040601	83.9824	23.14	0.333333	0.0977	2012	燃气生产和供应业	0		1	3
000594	-1.42	1	16.1407	21.9985	16.7806	0.133947	-0.315119	-0.092045	0	13.81	0.428571	0.2918	2012	批发业	0		0	1
000595	7.88	1	37.1	20.5548	16.7	0.733866	-0.222049	-0.206497	163.323	20	0.4	0.948	2012	通用设备制造业	0		0	2
000597	18.08	1	53.1163	22.2351	16.6056	0.649572	-0.09354	-0.086004	385.026	22.5	0.375	1.3396	2012	医药制造业	0		1	3
000598	59.35	3	57.8824	22.0219	16.5889	0.0285619	0.354263	0.387889	11.7377	41.87	0.333333	0.1703	2012	水的生产和供应业	0	1	1	3
000599	18.53	1	23.1875	21.7218	16.6667	0.585484	0	0.002322	87.73	20.31	0.444444	0.1994	2012	橡胶和塑料制品业	0	0	1	3
000601	23.54	2	23.6867	22.4609	16.3333	0.441929	0.57754	0.070454	22.3691	16.85	0.333333	0.2623	2012	电力、热力生产和供应业	0		1	3
000605	11.67	1	56.52	18.9229	16.3	0.7113	0.675005	0.095684	215.367	55.75	0.333333	0.0852	2012	水的生产和供应业	1		1	3
000607	11.14	1	24.293	19.8271	16.3333	0.678225	20.3834	-0.00372	44.3886	23.52	0.428571	0.0944	2012	新闻和出版业	1		0	2
000608	28.26	2	54.8482	22.2508	16.2833	0.584505	0	0.510691	16.1882	29.12	0.428571	0.601	2012	房地产业	0		1	3
000612	58.94	3	39.5294	22.4148	16.2639	0.498715	0.027971	-0.026927	0	24	0.333333	0.5471	2012	有色金属冶炼及压延加工业	0		1	3
000615	12.5	1	31.86	20.8857	16.2083	0.465123	-0.035032	0.022171	244.18	16.38	0.333333	0.9322	2012	房地产业	0		1	3
000617	0.9	1	62.484	21.7393	16.1917	0.742566	-0.08727	-0.022497	0	60	0.4	0.0393	2012	资本市场服务	0		0	2
000619	21.14	2	44.0328	21.9354	16.1889	0.442947	-0.025253	0.058367	14.8094	32.07	0.25	0.3436	2012	橡胶和塑料制品业	0		1	3
000620	37.78	2	87.8026	22.2194	16.1722	0.0237407	0	0.326465	3.91398	65.98	0.333333	0.2245	2012	房地产业	1		1	3
000623	56.78	3	41.9332	22.9835	16.175	0.0829889	0	0.442033	23.3977	23.71	0.428571	0.3037	2012	医药制造业	0		1	3
000625	68.34	4	65.935	24.4576	15.5583	0.594825	0.163469	0.03131	21.9138	44.93	0.333333	0.1289	2012	汽车制造业	0		1	3
000626	16.86	1	66.465	18.9472	16.0917	0.0339658	0	0.000909	27.1471	37.08	0.363636	0.7368	2012	批发业	1		0	2
000627	41.12	3	25.7712	21.4214	16.1361	0.228253	-0.428218	0.019121	275.507	23.78	0.333333	0.0505	2012	保险业	0		1	3
000629	59.18	3	69.5983	23.8159	16.1278	0.377406	-0.810885	0.056941	59.1295	30.63	0.5	0.9158	2012	有色金属冶炼及压延加工业	0		1	3
000630	60.05	4	61.4279	23.8931	16.1139	0.550406	-0.001341	0.010813	34.4276	51.83	0.357143	0.0515	2012	有色金属冶炼及压延加工业	0		1	4
000631	42.21	3	80.3109	21.6853	16.1083	7.9422e-05	1.53609	0.292818	12.9575	73.65	0.333333	0.0793	2012	房地产业	0		1	3
000632	55.1	3	19.28	21.4366	16.1111	0.759118	0.089646	0.007475	109.382	18.06	0.428571	0.124	2012	批发业	0		1	3
000633	7.17	1	46.33	19.4317	16.1361	0.0476004	-0.25001	-0.079983	1023.5	36.85	0.333333	0.4714	2012	有色金属冶炼及压延加工业	0		1	3
000636	16.11	1	29.3248	21.8976	16.0889	0.294047	-0.062403	0.02852	59.0023	18.25	0.384615	0.4838	2012	计算机、通信和其他电子设备制造业	0	1	1	3
000639	24.16	2	64.0344	20.6833	16.0972	0.00365132	0	0.062761	19.5475	41.96	0.333333	0.3546	2012	农副食品加工业	0	1	0	1
000651	80.52	5	69.1517	25.2381	16.1194	0.803331	0.187856	0.080816	10.301	18.22	0.375	0.7827	2012	电气机械及器材制造业	0		1	4
000652	55.13	3	38.935	22.5937	16.0917	0.712505	5.7181	0.035173	147.903	33.75	0.333333	0.064	2012	批发业	0		0	2
000656	33.14	2	53.3069	23.7546	16.0917	0.815745	0.63556	0.156299	13.4607	21.82	0.333333	1.7617	2012	房地产业	0	1	1	3
000657	0.53	1	40.5	19.7473	16.0722	0.240349	0.152122	-0.034632	0	35.28	0.333333	0.1145	2012	有色金属冶炼及压延加工业	0		0	2
000659	2.5	1	32.7968	22.503	16.0778	0.626368	-0.269279	-0.048414	0	26.39	0.333333	0.2156	2012	橡胶和塑料制品业	0		0	2
000661	27.33	2	55.934	20.3892	16.0361	0.28599	0.198915	0.266529	19.9788	24.2	0.333333	0.4955	2012	医药制造业	0		0	1
000662	18.38	1	27.3	20.8036	16.0417	0.319781	0.689458	0.049819	109.916	16.62	0.333333	0.7088	2012	软件和信息技术服务业	0		1	3
000663	42.11	3	46.54	21.0829	16.0694	0.765997	0.198579	-0.004307	125.795	32	0.333333	0.4834	2012	家具制造业	0		1	3
000666	26.88	2	71.0137	22.7723	16.0583	0.57406	-0.346783	0.353433	5.32888	31.13	0.444444	0.3893	2012	资本市场服务	1		1	3
000667	70.89	4	42.43	23.1385	16.0722	0.535467	0.156935	0.13991	35.4841	15.46	0.555556	1.5537	2012	房地产业	0	1	1	3
000668	25.09	2	45.3	20.0332	16.0583	0.310821	0	0.072519	257.846	39.28	0.363636	0.1533	2012	房地产业	0		1	3
000671	74.96	4	83.0532	22.5917	16.0361	0.743448	0.325403	0.113473	15.5397	24.62	0.428571	1.6937	2012	房地产业	0		1	3
000672	8.86	1	37.192	18.274	16.0361	0.642679	0	0.00962	0	17.17	0.333333	1.2528	2012	非金属矿物制品业	0		1	3
000676	-1.9	1	29.82	19.6149	16.0194	0.886755	0.035665	-0.325924	0	29.24	0.4	0.0869	2012	互联网和相关服务	0		0	2
000678	11.53	1	28.45	21.0101	15.9861	0.601034	-0.123845	-0.020586	215.583	27.42	0.333333	0.0609	2012	通用设备制造业	0		1	3
000680	63.5	4	27.1723	22.9775	15.9417	0.572314	-0.288366	-0.005026	240.68	21.1	0.333333	0.1052	2012	专用设备制造业	0		1	4
000681	13.54	1	41.87	18.9048	15.9444	0.109184	83.0568	0.341179	0	15.46	0.333333	1.4618	2012	文化艺术业	1		1	3
000682	11.94	1	22.0771	21.2568	15.9444	0.186394	0.058797	0.027331	50.3151	19.74	0.333333	0.0897	2012	软件和信息技术服务业	0		1	3
000683	20.09	2	25.2962	22.1096	15.9167	0.436933	-0.004625	0.09827	12.4895	19.86	0.444444	0.1576	2012	化学原料及化学制品制造业	0		0	2
000685	20.02	2	74.733	22.7127	15.9389	0.197958	0.014284	0.442466	23.2962	62.25	0.333333	0.1767	2012	水的生产和供应业	0		1	3
000686	58.47	3	81.7314	23.472	15.8444	0.541359	-0.018529	0.161595	108.063	30.71	0.384615	1.0003	2012	资本市场服务	0		1	4
000691	20.63	2	24.49	18.6918	15.8361	0.255938	0	-0.08704	0	9.97	0.333333	1.4132	2012	化学原料及化学制品制造业	0		1	3
000695	19.03	1	41.63	20.7431	15.8694	0.731447	0.05696	-0.031511	289.583	37.3	0.333333	0.0976	2012	印刷和记录媒介复制业	0		1	3
000697	17.31	1	40.5332	20.7146	15.7667	0.000405371	0	0.269733	141.508	28.8	0.428571	1.124	2012	铁路、船舶、航空航天和其它运输设备制造业	0		1	3
000700	23	2	39.4623	21.6511	15.8361	0.658805	0.272192	0.073356	9.17203	36.22	0.4	0.0828	2012	汽车制造业	1		1	3
000701	21.33	2	31.7691	22.0837	15.8472	0.853273	0.160305	0.010009	13.2733	28.2	0.333333	0.128	2012	批发业	0		1	3
000703	16.24	1	82.5558	22.294	15.7583	0.00240609	0	0.009238	28.3334	71.17	0.333333	0.127	2012	化学纤维制造业	0		1	3
000709	55.82	3	70.2981	25.5329	15.7083	0.663333	-0.208555	0.001841	204.867	42.82	0.363636	0.5388	2012	黑色金属冶炼及压延加工业	0		1	3
000710	16.94	1	63.9392	19.637	15.6917	0.643878	-0.191827	0.001194	6094.28	58.86	0.428571	0.0785	2012	专业技术服务业	0		1	3
000711	24.77	2	29.64	19.9761	15.7222	0.360553	0.026074	0.055003	14269.2	26.63	0.428571	0.1765	2012	土木工程建筑业	0		1	3
000712	23.7	2	53.3901	21.6373	15.7111	0.120823	0	0.375089	176.263	50.01	0.333333	0.2004	2012	资本市场服务	0		1	3
000716	14.41	1	41.8445	19.9566	15.7028	0.348752	-0.409241	-0.002614	99.3246	22.7	0.333333	0.4322	2012	食品制造业	0		0	2
000717	-0.79	1	36.8648	23.7426	15.6472	0.866534	-0.150424	-0.093751	0	36.27	0.363636	0.0331	2012	黑色金属冶炼及压延加工业	0		1	3
000718	71.2	4	43.7043	22.9313	15.7306	0.565942	0	0.267987	18.8696	19.73	0.5	2.3832	2012	房地产业	0		1	3
000723	14	1	42.719	20.0045	15.6278	0.118413	0.086736	-0.035722	0	29.73	0.333333	0.4618	2012	石油加工、炼焦及核燃料加工业	0		1	3
000725	57.71	3	58.2583	24.2129	11.9694	0.129805	0.113693	-0.0281	166.468	11.35	0.363636	2.1189	2012	计算机、通信和其他电子设备制造业	1	1	1	3
000726	77.87	4	32.5119	22.5213	12.0167	0.206038	-0.076423	0.130114	9.28772	12.22	0.357143	1.4288	2012	纺织业	0		1	3
000727	1.1	1	29.408	20.4561	15.6139	0.423371	-0.722181	-0.121	0	22.7	0.428571	0.2722	2012	计算机、通信和其他电子设备制造业	1		0	2
000728	66.33	4	72.9942	23.7721	15.5417	0.297005	-0.327307	0.431796	53.7981	23.55	0.333333	1.5571	2012	资本市场服务	0		1	4
000729	72.3	4	73.0996	23.3728	15.4583	0.299628	0.07879	0.053178	21.7637	57.48	0.333333	0.14	2012	酒、饮料和精制茶制造业	1		1	3
000731	25.86	2	28.2658	22.1314	15.5389	0.508269	0.083947	0.056922	13.6264	14.34	0.428571	0.7552	2012	化学原料及化学制品制造业	0		1	3
000732	61.52	4	86.7596	21.7357	15.4917	0.473872	0.392538	0.132946	25.6268	79.57	0.428571	0.0738	2012	房地产业	0		1	3
000733	14.85	1	37.27	21.5704	15.4944	0.160373	0.00516	0.027638	23.7437	36.13	0.428571	0.0537	2012	计算机、通信和其他电子设备制造业	0		1	3
000737	13.91	1	31.45	21.7844	15.675	0.750535	0.017609	0.053461	25.7416	25.69	0.25	0.239	2012	化学原料及化学制品制造业	0	0	0	2
000739	20.14	2	34.0835	21.0169	15.6444	0.18815	0	0.041249	24.1017	20.75	0.333333	0.4593	2012	医药制造业	1		1	3
000748	20.51	2	25.7964	20.9294	15.4917	0.215462	1.5157	0.018322	24.0768	20.18	0.363636	0.1764	2012	计算机、通信和其他电子设备制造业	0		1	3
000753	58.13	3	31.8	21.3847	15.5139	0.639126	1.25495	0.030637	21.3104	16.23	0.333333	1.0123	2012	零售业	0		1	3
000756	17.8	1	70.83	21.9339	15.4028	0.482185	-0.029168	-0.006295	76.9669	36.32	0.333333	0.9554	2012	医药制造业	0		1	3
000757	7.95	1	25.917	18.9064	15.5111	1.47974	0.138275	0.105959	0	14.61	0.333333	1.7146	2012	零售业	0		1	3
000758	61.53	4	49.3544	22.9953	15.7083	0.861555	0.620257	0.017877	69.3492	33.34	0.333333	0.3215	2012	有色金属矿采选业	1		1	4
000760	17.59	1	14.12	19.2152	15.5111	0.199925	0.170463	0.009575	429.843	7.18	0.333333	1.2047	2012	汽车制造业	0		0	2
000766	15.09	1	25.64	20.5761	15.6667	0.165203	-0.362909	0.053728	597.27	22.59	0.333333	0.1673	2012	医药制造业	0		1	3
000767	-1.92	1	59.5022	23.0319	15.5611	0.903372	0.161866	-0.088636	123.008	22.6	0.333333	1.6261	2012	电力、热力生产和供应业	0		1	4
000776	61.84	4	84.5645	25.1364	15.5556	0.612459	-0.099947	0.549976	41.6718	21.12	0.333333	1.9635	2012	资本市场服务	0		1	4
000778	66.66	4	58.3288	23.7281	15.5694	0.56996	-0.013665	0.023543	8.16798	50.01	0.333333	0.0626	2012	金属制品业	0		1	3
000782	8.69	1	24.9319	21.2326	15.5333	0.47779	-0.14162	0.006305	41.9214	20.23	0.428571	0.2664	2012	化学纤维制造业	0		0	1
000783	61.05	4	64.4834	24.1072	15.4167	0.592051	-0.03896	0.449466	32.6342	14.72	0.333333	1.877	2012	资本市场服务	0		1	4
000786	23.92	2	73.6996	22.1648	15.5694	0.521107	-0.104896	0.149424	10.758	52.4	0.333333	0.1328	2012	非金属矿物制品业	1		1	3
000788	21.13	2	61.8211	21.5538	15.5417	0.564081	-0.142253	0.04401	52.7635	33.62	0.333333	0.7225	2012	医药制造业	0		1	3
000792	66.26	4	78.3676	24.2218	15.325	0.531841	1.61859	0.283364	15.4894	30.99	0.363636	1.1333	2012	化学原料及化学制品制造业	0		1	3
000793	60.9	4	46.1344	21.844	15.4222	0.249904	-0.058076	0.158354	0	19.65	0.333333	1.0305	2012	新闻和出版业	0		1	3
000795	13.25	1	35.5423	20.1976	15.3972	0.711739	-0.298196	0.006327	205.471	25.66	0.333333	0.3679	2012	非金属矿物制品业	1		1	3
000796	20.27	2	17.8475	20.4024	15.4944	0.421813	-0.17509	0.091676	45.5976	17.38	0.428571	0.2002	2012	商务服务业	0		1	3
000797	61.22	4	62.2672	22.0925	15.4611	0.769171	-0.003295	0.095911	14.7447	31.51	0.333333	0.9089	2012	房地产业	0		1	3
000798	23.06	2	59.95	20.5493	14.8861	0.043116	-0.336473	-0.040384	39.7346	25.36	0.333333	1.3801	2012	渔业	1		1	3
000801	19.78	1	70.143	20.8934	14.6528	0.000496378	0.021937	0.021874	49.5153	52.94	0.428571	0.2403	2012	计算机、通信和其他电子设备制造业	0		1	3
000803	20.21	2	40.6243	19.2099	14.8278	0.505304	-0.094077	0.060676	109	23.51	0.428571	0.7567	2012	生态保护和环境治理业	0		0	2
000807	66.54	4	55.6795	22.8794	14.7306	0.550457	0.512053	-0.018684	280.664	49.13	0.363636	0.0468	2012	有色金属冶炼及压延加工业	0		0	2
000809	27.12	2	64.6888	21.8662	14.5417	0.144162	0	0.615068	10.7949	34.72	0.333333	1.1316	2012	公共设施管理业	0		0	2
000810	17.62	1	72.85	20.237	14.5806	0.563061	-0.149126	0.022579	56.3843	50.99	0.333333	0.4287	2012	计算机、通信和其他电子设备制造业	0		1	3
000811	21.53	2	51.2956	21.4711	14.5917	0.376434	0.01103	0.088108	19.0643	24.07	0.333333	1.0864	2012	通用设备制造业	0	1	1	3
000812	16.61	1	28.4101	20.5407	14.5222	0.268203	-0.318011	0.212495	16.6127	16.61	0.333333	0.5635	2012	印刷和记录媒介复制业	0		1	3
000813	1.08	1	59.88	20.1496	14.6167	0.274069	-0.150464	-0.113849	0	56.78	0.4	0.056	2012	医药制造业	0		0	2
000816	15.41	1	32.9145	22.1154	15.3694	0.621408	0.042176	0.042401	62.2132	23.19	0.428571	0.2743	2012	通用设备制造业	1		1	4
000818	8.46	1	41.3203	21.6877	15.2056	0.250286	-0.079463	-0.031684	104.899	39.14	0.333333	0.0866	2012	化学原料及化学制品制造业	0		1	3
000821	1.87	1	36.3501	21.1244	14.5139	0.279065	-0.210394	-0.174594	0	25.79	0.444444	0.3307	2012	专用设备制造业	0		1	3
000825	63.12	4	69.482	24.8681	14.1944	0.630125	-0.063114	0.009238	20.5915	64.24	0.363636	0.0374	2012	黑色金属冶炼及压延加工业	0		1	3
000826	60.78	4	75.1036	22.3946	14.85	0.319503	0.287702	0.234373	26.2374	44.71	0.428571	0.185	2012	生态保护和环境治理业	0		1	3
000829	-7.49	1	47.1833	21.38	15.0806	0.629762	0.041087	-0.001987	0	13.93	0.363636	2.1996	2012	批发业	0		1	3
000830	14.41	1	43.7809	23.3421	14.4	0.67553	0.034221	0.035545	17.3085	32.37	0.571429	0.2987	2012	化学原料及化学制品制造业	0		1	3
000836	19.12	1	27.56	20.8934	15.2556	0.396202	0.999105	0.044594	21.939	24.05	0.333333	0.1726	2012	电气机械及器材制造业	0		1	3
000837	12.36	1	34.3653	21.3194	14.2583	0.401133	-0.364426	-0.011232	143.28	26.65	0.333333	0.2634	2012	通用设备制造业	0		1	3
000838	34.52	2	55.34	19.8628	15.5139	0.279025	0	0.155988	48.2564	27.42	0.333333	1.0117	2012	房地产业	0		1	3
000839	52.12	3	49.0251	22.6518	15.1667	0.306643	-0.411336	-0.068689	0	41.42	0.333333	0.0821	2012	电信、广播电视和卫星传输服务	1		1	4
000848	35.46	2	72.9499	21.1083	15.1333	0.467202	0.096137	0.143274	24.1774	42.55	0.333333	0.2306	2012	酒、饮料和精制茶制造业	0		1	3
000850	22.87	2	54.3539	22.5422	14.2333	0.47702	-0.293988	0.126586	14.4536	46.4	0.444444	0.1522	2012	纺织业	0		1	3
000851	28.48	2	43.8634	21.5943	14.5611	0.143154	-0.659626	0.007314	144.24	13.04	0.714286	1.5345	2012	零售业	0	1	1	3
000852	21.25	2	68.0025	21.4068	14.0972	0.459487	0.236667	0.076099	43.7534	67.5	0.333333	0.0136	2012	专用设备制造业	0		1	3
000861	64.55	4	77.999	21.7005	14.175	0.544331	0.523483	0.265816	15.934	69.62	0.428571	0.059	2012	商务服务业	0		0	2
000862	-0.06	1	28.89	21.8493	14.2944	0.852597	0.052569	-0.120055	0	28.02	0.375	0.0867	2012	电力、热力生产和供应业	0		0	2
000863	23.4	2	59.59	21.2651	15.2667	0.0225077	0	0.244692	4.30582	44.64	0.333333	0.7793	2012	房地产业	0		1	3
000869	69.74	4	70.3645	22.6274	12.1806	0.255785	-0.046702	0.396519	18.9407	50.4	0.25	0.2313	2012	酒、饮料和精制茶制造业	0		0	2
000876	61.3	4	79.6447	22.992	14.8056	0.371821	-0.000302	0.033441	9.89225	23.24	0.3	1.6114	2012	农副食品加工业	0		1	4
000878	13.15	1	63.1329	23.9899	14.5806	0.767992	-0.045695	0.002475	163.42	48.17	0.363636	0.163	2012	有色金属冶炼及压延加工业	0		1	3
000881	58.28	3	25.7878	21.8134	14.3306	0.643859	0.375137	0.128279	9.0535	18.38	0.5	0.3101	2012	化学原料及化学制品制造业	0		1	3
000882	22.23	2	73.8703	22.4303	14.5417	0.481222	0.564605	0.073502	60.9166	29.58	0.3	0.9419	2012	商务服务业	1		1	4
000883	21.57	2	92.8162	23.3972	14.6167	0.190572	0	0.083394	26.2064	33.22	0.333333	1.3465	2012	电力、热力生产和供应业	0		1	3
000885	60.05	4	77.8435	21.7826	13.7833	0.468687	-0.068261	0.03915	15.5768	65.35	0.428571	0.1344	2012	道路运输业	0		1	4
000887	27.58	2	77.0151	21.8598	14.0778	0.460671	0.147877	0.186251	10.0437	57.55	0.428571	0.1461	2012	橡胶和塑料制品业	0		1	3
000889	24.5	2	57.262	21.0654	15.0361	0.413572	-0.017422	0.080589	21.9847	46.7	0.333333	0.2071	2012	软件和信息技术服务业	0		1	3
000890	15.47	1	21.53	21.5047	13.95	0.557247	-0.111706	0.011385	84.6311	21.07	0.333333	0.1134	2012	金属制品业	1		1	3
000892	22.8	2	36.51	14.4441	13.9611	0.140355	0	0.148833	1157.76	25.84	0.4	0.4911	2012	广播、电视、电影和影视录音制作业	0		1	3
000893	26.11	2	61.8427	19.6767	14.0194	0.0512859	-0.947033	0.007229	65.8843	59.45	0.4	0.0458	2012	化学原料及化学制品制造业	0		1	3
000895	87.51	5	90.4965	23.4229	14.0583	0.342149	0.070086	0.091488	20.7584	60.24	0.5	0.2595	2012	农副食品加工业	0		1	3
000897	26.77	2	29.65	22.8248	13.6917	0.752195	0.777235	0.018221	75.1956	23.29	0.4	0.2185	2012	房地产业	0		1	3
000900	57.46	3	36.6429	23.0796	13.925	0.463362	-0.189256	0.49766	8.17932	27.19	0.333333	0.3071	2012	道路运输业	0		1	3
000901	13.82	1	42.0519	20.6873	13.75	0.284284	-0.043323	0.027431	53.2277	22.65	0.363636	0.7907	2012	汽车制造业	0		1	3
000902	1.73	1	33.4888	19.833	13.7306	0.577713	0.554138	-0.030181	0	28.39	0.375	0.1867	2012	化学原料及化学制品制造业	0		1	3
000905	23.57	2	56.28	21.5215	13.6722	0.235323	-0.193431	0.066615	11.5769	55.13	0.333333	0.0296	2012	水上运输业	0		1	3
000906	16.7	1	75.4794	21.6808	13.4833	0.644681	-0.07611	-0.000659	84.05	46.13	0.333333	0.6198	2012	批发业	1		1	3
000908	1.4	1	58.58	19.9504	13.9111	0.818967	-0.455325	-0.426448	0	53.86	0.375	0.1075	2012	医药制造业	0		0	2
000909	27.31	2	53.6196	20.5842	13.65	0.385892	-0.048388	0.035183	31.4133	53.23	0.333333	0.0197	2012	房地产业	1		1	3
000910	15.64	1	56.3915	22.4175	13.5	0.579148	-0.003997	0.013389	10.3231	47.65	0.333333	0.1685	2012	木材加工及木、竹、藤、棕、草制品业	1		1	3
000912	13.68	1	60.2435	22.02	13.5778	0.478023	0.054072	0.025942	37.3187	59.33	0.4	0.0273	2012	化学原料及化学制品制造业	0		0	1
000913	16.55	1	61.5562	21.6458	13.6306	0.42156	-0.083528	0.004768	0	41.45	0.384615	0.5062	2012	铁路、船舶、航空航天和其它运输设备制造业	1		1	3
000917	57.48	3	33.1301	22.9027	13.7667	0.548402	17.9665	0.168412	15.6015	18.95	0.384615	0.3172	2012	电信、广播电视和卫星传输服务	0		1	4
000918	30.4	2	85.1239	22.8998	13.4472	0.389429	0	0.030011	243.88	28.46	0.333333	1.8071	2012	房地产业	0		1	4
000919	28.39	2	69.9259	21.4104	13.1194	0.0796813	-0.204333	0.09459	19.3436	45.23	0.333333	0.4	2012	医药制造业	1		1	3
000921	13.11	1	82.8889	22.837	13.4667	0.726995	0.131554	0.036162	12.5549	45.22	0.333333	0.8151	2012	电气机械及器材制造业	0		0	2
000923	13.36	1	56.2727	21.0924	13.4639	0.586965	-0.257493	0.027438	192.542	35.54	0.333333	0.5774	2012	黑色金属矿采选业	0		1	3
000925	16.51	1	61.9798	20.971	13.5556	0.505267	1.19695	0.016315	77.0946	28.78	0.363636	0.9753	2012	专用设备制造业	1		1	3
000926	31.34	2	53.2458	22.7597	13.5361	0.510469	0.051079	0.131003	10.9844	26.02	0.375	0.3297	2012	房地产业	0		1	3
000927	57.68	3	85.7248	22.9331	13.4278	0.495206	-0.25548	-0.001592	208.627	47.73	0.4	0.6711	2012	批发业	0		1	3
000928	-2.33	1	47.573	21.676	13.8028	0.625074	-0.067636	-0.1314	0	46.32	0.555556	0.0266	2012	土木工程建筑业	0		1	3
000929	20.7	2	39.7641	19.8188	13.5222	0.067429	-0.04148	0.075113	25.6325	21.29	0.333333	0.8149	2012	酒、饮料和精制茶制造业	0		1	3
000930	61.66	4	26.3716	22.4808	13.4694	0.514517	-0.046389	-0.012517	22.9299	20.74	0.375	0.1475	2012	化学原料及化学制品制造业	0		1	3
000931	23.96	2	30.3606	21.4754	13.4694	0.673993	-0.779486	0.019715	120.022	23.43	0.333333	0.2369	2012	医药制造业	1		1	3
000932	1.13	1	75.0804	23.458	13.4111	0.129658	-0.164108	-0.057046	0	40.01	0.363636	0.8425	2012	黑色金属冶炼及压延加工业	0		1	3
000933	66.24	4	58.4901	23.8429	13.3333	0.74601	0.752582	0.012776	119.909	22.54	0.555556	1.1535	2012	有色金属冶炼及压延加工业	0		1	3
000935	4.66	1	76.2157	21.3932	13.3528	0.0914663	-0.122341	0.009382	61.8092	48.14	0.375	0.574	2012	非金属矿物制品业	0		0	2
000936	19.55	1	42.8721	21.6748	13.3917	0.379799	-0.223945	0.068478	19.2664	41.01	0.333333	0.0524	2012	化学纤维制造业	1		0	2
000938	25.65	2	39.7452	20.6899	13.1583	0.128687	0.519438	0.017124	24.3094	31.62	0.428571	0.2404	2012	计算机、通信和其他电子设备制造业	1		1	3
000939	18.4	1	45.1345	22.8434	13.2722	0.732737	0.027626	0.032121	83.1798	28.49	0.333333	0.3457	2012	电力、热力生产和供应业	0		0	2
000948	17.87	1	38.38	21.4146	13.2139	0.339381	0.08915	-0.008994	242.173	28.34	0.363636	0.379	2012	软件和信息技术服务业	0		1	3
000950	15.12	1	65.1021	22.3289	13.2917	0.529359	0.519614	0.041678	23.9988	52.05	0.461538	0.2617	2012	批发业	0		1	3
000951	17.22	1	72.7555	23.1761	13.1	0.699663	-0.245753	0.00146	46.2519	63.78	0.333333	0.0665	2012	汽车制造业	0		1	3
000952	1.85	1	15.74	20.982	13.1361	0.380723	-0.19829	-0.301171	0	15.11	0.454545	0.1747	2012	医药制造业	0		1	3
000957	13.44	1	37.8818	21.5724	12.9667	0.703628	0.094345	0.01909	23.8256	21.72	0.333333	0.4848	2012	汽车制造业	0		0	2
000960	62.65	4	62.1412	23.8357	12.8611	0.77183	0.221919	0.000746	448.413	50.51	0.4	0.0828	2012	有色金属冶炼及压延加工业	0		1	3
000961	24.82	2	90.7142	23.6961	12.8333	0.752335	0	0.121187	14.9483	72.63	0.333333	0.0843	2012	房地产业	1		1	3
000962	55.65	3	47.958	22.1861	12.9472	0.423164	-0.202191	-0.001429	53.7994	45.8	0.333333	0.0511	2012	有色金属冶炼及压延加工业	0		1	4
000963	22.7	2	90.2307	22.1764	12.9278	0.676981	0.232203	0.053684	23.7819	35.5	0.333333	0.6924	2012	零售业	1		0	2
000966	14.28	1	55.5821	22.2533	12.7917	0.591049	0.356779	0.016477	18.7339	37.39	0.333333	0.4306	2012	电力、热力生产和供应业	0		1	3
000967	16.8	1	42.5439	20.7772	12.75	0.344292	-0.127894	0.022112	23.7791	40.21	0.428571	0.0843	2012	生态保护和环境治理业	1		1	3
000969	62.22	4	49.9039	22.4068	12.5889	0.406171	-0.126836	0.024937	95.6871	40.78	0.333333	0.0988	2012	金属制品业	1		1	3
000970	65.07	4	46.177	21.7804	12.6972	0.25565	-0.239253	0.187522	21.9101	23.17	0.333333	0.5451	2012	计算机、通信和其他电子设备制造业	1	1	1	3
000973	18.95	1	30.5077	22.064	12.6	0.571272	-0.089495	0.03977	30.9335	21.99	0.333333	0.3465	2012	橡胶和塑料制品业	0		1	3
000975	28.26	2	41.9277	20.6764	12.5639	0.00330177	0	0.089957	385.534	34.47	0.333333	0.2771	2012	有色金属矿采选业	0		1	3
000977	9.8	1	50.0895	21.5545	12.5639	0.509483	0.831864	0.007377	44.3163	48.32	0.333333	0.0594	2012	计算机、通信和其他电子设备制造业	0		0	2
000978	23.46	2	45.5675	21.4316	12.6194	0.301356	-0.248813	0.11659	41.7273	23.06	0.333333	0.7754	2012	公共设施管理业	0		1	4
000979	40.13	3	77.8387	21.9288	12.5417	0.429744	0	0.321331	7.73396	70.75	0.375	0.0922	2012	房地产业	0		1	3
000982	18.42	1	47.2896	22.1216	12.4861	0.631384	0.507973	0.097731	20.8426	33.35	0.444444	0.3859	2012	纺织业	0		1	3
000988	16.69	1	51.534	21.5317	12.5639	0.138537	-0.783925	0.074506	32.7323	37.79	0.333333	0.2255	2012	计算机、通信和其他电子设备制造业	0	1	1	3
000989	26.88	2	51.0533	21.2418	12.5083	0.270861	-0.23358	0.121175	30.3635	40.35	0.333333	0.1814	2012	医药制造业	0		1	3
000990	20.4	2	50.94	21.5141	12.4861	0.391395	1.18178	0.005842	74.2771	40.11	0.428571	0.2468	2012	化学原料及化学制品制造业	0		1	3
000993	55.94	3	62.6808	21.6627	12.4167	0.43026	0.322662	0.057381	63.5848	53.21	0.333333	0.127	2012	电力、热力生产和供应业	0		1	3
000997	51.91	3	38.7667	21.4861	12.4	0.335499	0.573944	0.049747	45.8203	36.06	0.428571	0.0571	2012	软件和信息技术服务业	0		1	3
000998	14.84	1	51.7436	21.3023	12.0556	0.433086	-0.248173	0.132671	30.1768	17.24	0.333333	0.7825	2012	农业	0		1	3
000999	69.96	4	85.9653	22.5311	12.8111	0.313856	0.144629	0.18315	21.4598	63.59	0.363636	0.1039	2012	医药制造业	0		1	3
001696	24.25	2	46.5784	21.9021	15.8194	0.252031	0.094595	0.091497	20.0661	19.4	0.363636	1.1624	2012	铁路、船舶、航空航天和其它运输设备制造业	0	1	1	3
002001	70.5	4	73.8916	22.3567	8.51667	0.23168	-0.001105	0.308601	16.053	56.36	0.363636	0.121	2012	医药制造业	1		1	4
002002	7.52	1	31.16	19.5516	8.51667	0.673991	0.439466	-0.062368	596.964	18.27	0.333333	0.8232	2012	化学原料及化学制品制造业	1		1	3
002003	76.01	4	38.8159	21.4723	8.51667	0.244521	-0.061735	0.119756	14.4518	30.52	0.333333	0.5351	2012	纺织服装、服饰业	1		1	4
002004	28.85	2	31.5477	21.7499	8.51667	0.228079	0.043755	0.109835	21.7628	13.61	0.363636	2.2432	2012	化学原料及化学制品制造业	0		1	3
002006	55.99	3	36.7764	21.4398	8.51667	0.398211	-0.730952	-0.315122	0	30	0.333333	0.441	2012	专用设备制造业	1		1	3
002008	75.66	4	35.9702	22.3363	8.51667	0.438405	0.627747	0.142649	13.4377	18.02	0.363636	0.9922	2012	专用设备制造业	0	1	1	4
002009	20.5	2	3.5743	21.3123	8.50556	0.677741	0.184375	0.024155	48.0621	21.11	0.333333	0.5495	2012	通用设备制造业	1	1	1	3
002010	22.94	2	37.2715	21.4022	8.50556	0.305123	0.086633	0.060075	23.775	22.95	0.333333	1.1678	2012	商务服务业	1		1	3
002011	15.56	1	64.3341	22.726	8.48889	0.615877	-0.267549	0.050481	21.6292	42.96	0.333333	0.361	2012	通用设备制造业	1	1	1	3
002012	21.64	2	34.4346	20.9173	8.48889	0.144846	-0.107955	0.12188	25.1132	17.6	0.333333	0.542	2012	造纸及纸制品业	1		1	3
002013	28.08	2	79.3494	22.1444	8.48889	0.0541105	-0.023825	0.065597	20.9087	43.08	0.375	0.7521	2012	铁路、船舶、航空航天和其它运输设备制造业	0		1	3
002014	30.61	2	68.5174	21.229	8.48056	0.197715	0.022818	0.124885	18.2161	28.3	0.363636	0.5837	2012	橡胶和塑料制品业	0		1	3
002015	15.24	1	13.8181	21.1892	8.48056	0.613991	-0.069092	0.005067	120.009	13.71	0.333333	1.2947	2012	电力、热力生产和供应业	1		0	2
002017	19.78	1	54.0524	20.9956	8.46667	0.483399	0.088823	0.016167	59.4993	29.62	0.454545	0.8018	2012	计算机、通信和其他电子设备制造业	0		1	3
002018	70.07	4	17.4913	21.0798	8.46667	0.521109	0.006659	0.112445	23.2098	8.63	0.333333	1.6535	2012	批发业	0	1	1	3
002019	9.82	1	23.56	20.5928	8.46667	0.478454	0.159624	-0.004981	126.382	23.56	0.333333	0.618	2012	医药制造业	1		1	3
002020	22.45	2	26.7986	20.7791	8.46111	0.269833	0.26849	0.042367	55.3913	23.9	0.333333	0.859	2012	医药制造业	1		1	3
002022	32.94	2	18.3961	20.6868	8.44444	0.13433	0.032198	0.276332	20.4097	7.93	0.428571	2.5813	2012	医药制造业	0		1	4
002023	21.11	2	16.8336	21.1295	8.44444	0.417143	-0.036091	0.240306	36.5268	27.76	0.444444	0.3858	2012	铁路、船舶、航空航天和其它运输设备制造业	0		1	3
002024	69.89	4	31.0333	24.965	8.44444	0.706276	0.00046	0.030639	19.5961	26.44	0.333333	0.8302	2012	零售业	1		1	4
002026	19.18	1	49.5957	20.5003	8.42778	0.193174	-0.013594	0.112	19.9743	34.75	0.375	0.6529	2012	金属制品业	0		1	4
002027	26.04	2	0.58	20.5257	8.40833	0.181724	-0.462673	0.008323	181.346	42.89	0.333333	0.3721	2012	商务服务业	0		1	3
002028	23.14	2	19.0683	21.7071	8.40556	0.298219	0.412598	0.095216	21.2396	18.52	0.428571	1.5092	2012	电气机械及器材制造业	0		1	3
002029	66.36	4	83.7688	22.225	8.40278	0.206683	0.055677	0.216979	16.8099	34.29	0.444444	0.599	2012	纺织服装、服饰业	0		1	4
002030	19.49	1	36.8022	20.4714	8.39444	0.306814	0.215362	0.138584	36.7778	19.17	0.333333	1.0965	2012	医药制造业	0	1	1	4
002031	17.86	1	29.8677	21.7141	8.375	0.486353	0.074941	0.146029	22.7766	20.47	0.333333	1.6903	2012	专用设备制造业	0		1	3
002032	28.48	2	91.5759	21.5865	8.37222	0.329942	-0.198226	0.083394	15.2806	71.31	0.333333	0.2116	2012	金属制品业	1		1	3
002033	74.9	4	65.8319	21.0409	8.35	0.430026	0.281365	0.403727	15.1276	20.82	0.363636	1.2613	2012	公共设施管理业	0		1	4
002034	27.22	2	8.7075	20.6125	8.34722	0.5719	0.224026	0.016904	45.9337	35.42	0.333333	0.408	2012	生态保护和环境治理业	1		1	3
002036	21.69	2	31.0431	19.873	8.32778	0.255863	0.185284	0.03606	113.401	29.84	0.428571	0.1297	2012	计算机、通信和其他电子设备制造业	0		1	3
002038	62.85	4	51.3581	21.3523	8.31111	0.0496301	0.56163	0.551222	31.3774	22.66	0.333333	1.2436	2012	医药制造业	1		1	3
002042	66.77	4	66.3909	21.9377	7.67778	0.331374	0.907014	-0.02433	37.1744	42.29	0.333333	0.4247	2012	纺织业	0		1	3
002043	18.25	1	38.4921	20.6187	7.64167	0.182421	-0.04753	0.027469	57.9475	34.28	0.333333	0.2421	2012	木材加工及木、竹、藤、棕、草制品业	1		1	3
002044	33.54	2	49.5406	20.0153	7.61944	0.117476	-0.112501	0.118031	27.6134	27.4	0.428571	0.7391	2012	卫生	1		1	3
002045	9.37	1	36.7644	21.3285	7.60556	0.356384	-0.457781	-0.124698	0	21.88	0.375	0.7971	2012	计算机、通信和其他电子设备制造业	0		0	2
002046	58.46	3	45.4653	21.0176	7.59722	0.309086	-0.053786	0.065405	39.4246	40.82	0.444444	0.0985	2012	通用设备制造业	0		1	3
002047	4.41	1	47.2577	20.7435	7.58333	0.31086	0.016092	-0.055825	0	31.88	0.333333	0.4909	2012	建筑装饰和其他建筑业	0		1	3
002048	24.19	2	20.8008	21.8401	7.57778	0.294923	0.216892	0.058638	12.361	16.97	0.333333	0.9623	2012	汽车制造业	1	1	1	4
002049	24.63	2	72.3861	21.396	7.56944	0.0328093	-0.144366	0.210922	45.5943	42.28	0.333333	0.4395	2012	计算机、通信和其他电子设备制造业	0		1	4
002050	23.61	2	70.8589	22.0212	7.56667	0.394199	0.228561	0.084115	18.8948	59.75	0.3	0.1419	2012	通用设备制造业	1	1	1	4
002051	65.48	4	87.8187	23.4299	6.53333	0.725971	0.479487	0.084309	27.6999	61.22	0.333333	0.0895	2012	土木工程建筑业	1		1	4
002054	76.63	4	21.8706	21.2339	6.43333	0.28028	0.087269	0.155954	14.1807	21.8	0.333333	1.4638	2012	化学原料及化学制品制造业	0		1	3
002055	17.68	1	53.8578	21.2089	6.43333	0.422631	0.101855	0.071287	22.5531	33.72	0.428571	0.4976	2012	计算机、通信和其他电子设备制造业	0		1	4
002056	42.86	3	61.3739	22.1457	6.41389	0.356844	-0.11822	-0.072428	0	56	0.428571	0.0396	2012	电气机械及器材制造业	1		0	2
002061	5.81	1	42.7336	20.8936	6.375	0.439832	-0.006435	0.031507	20.3946	33.92	0.363636	0.2255	2012	土木工程建筑业	1		1	3
002062	69.07	4	45.003	22.7198	6.375	0.819631	0.047648	0.018944	28.033	44.93	0.333333	0.4712	2012	土木工程建筑业	1		1	3
002063	60.64	4	61.8196	21.0452	6.35556	0.102378	0.214076	0.38035	22.5589	13.34	0.375	1.9025	2012	软件和信息技术服务业	0		1	3
002064	67.71	4	33.7361	21.5984	6.35556	0.320284	0.221471	-0.013118	189.787	32.32	0.333333	0.6392	2012	化学纤维制造业	1		1	3
002065	25.61	2	59.6566	21.9733	6.35556	0.367552	0.492593	0.162568	17.0452	23.04	0.4	1.4905	2012	软件和信息技术服务业	1		1	3
002067	9.57	1	4.7867	22.1951	6.29444	0.334635	-0.107437	0.00463	254.068	16.26	0.416667	0.2651	2012	造纸及纸制品业	1	1	1	3
002068	18.52	1	50.9526	21.9762	6.29444	0.691579	0.138908	0.024516	29.7027	43.44	0.333333	0.1337	2012	化学原料及化学制品制造业	0		1	4
002069	68.41	4	68.8921	22.2971	6.25833	0.443369	-0.269073	0.053889	108.329	45.76	0.571429	0.4486	2012	渔业	0		1	3
002070	60.46	4	22.79	21.3683	6.21944	0.477965	0.025999	0.029321	92.6282	18.15	0.6	1.7212	2012	纺织业	0		1	3
002071	-1.06	1	47.6427	20.0789	6.21944	0.443092	0.011954	-0.256511	0	41.46	0.333333	0.2067	2012	广播、电视、电影和影视录音制作业	1	1	1	3
002073	58.45	3	26.2475	22.3025	6.20278	0.380859	-0.152093	0.084761	26.6053	19.5	0.444444	0.5405	2012	专用设备制造业	0		1	4
002074	17.85	1	9.2466	20.6666	6.20278	0.55793	-0.019046	0.066828	30.621	17.03	0.384615	0.8385	2012	电气机械及器材制造业	0		0	2
002077	28.84	2	54.3504	22.1493	6.125	0.749815	-0.076369	0.037421	22.5048	53.34	0.444444	0.0292	2012	计算机、通信和其他电子设备制造业	1		1	3
002078	58	3	75.1839	23.0666	6.125	0.639017	0.270187	0.010984	23.7341	67.51	0.428571	0.0812	2012	造纸及纸制品业	0		1	3
002079	39.5	2	60.6668	21.1202	6.125	0.162183	-0.036376	0.013078	176.341	36.99	0.428571	0.4942	2012	计算机、通信和其他电子设备制造业	1		1	4
002080	73.32	4	67.8845	21.8722	6.11389	0.362271	0.259724	0.017776	21.615	54.32	0.375	0.2436	2012	非金属矿物制品业	1		1	4
002081	65.73	4	82.4213	23.0539	6.11389	0.619143	0.316888	0.09509	30.835	27.98	0.375	1.1151	2012	建筑装饰和其他建筑业	1	1	1	4
002082	64.76	4	5.0119	20.8227	6.11389	0.211416	0.005605	0.010025	18.0051	18.88	0.333333	1.1017	2012	医药制造业	1		0	2
002083	16.92	1	24.8113	22.6121	6.10278	0.576715	-0.03989	-0.020805	235.819	23.42	0.333333	0.6516	2012	纺织业	0		1	3
002084	59.29	3	63.7859	21.1027	6.10278	0.515784	0.028205	0.015729	58.2852	28.84	0.333333	1.1675	2012	金属制品业	0		1	3
002085	21.1	2	61.4713	21.4488	6.09167	0.317933	0.064607	0.090454	9.85218	58.35	0.333333	0.2391	2012	汽车制造业	1		1	3
002088	18.59	1	37.5098	21.3234	6.08333	0.222667	0.014886	0.093157	24.6044	33.03	0.428571	0.5129	2012	非金属矿物制品业	0		1	4
002090	16.04	1	47.7099	20.6213	6.06389	0.471678	0.057008	0.02539	30.578	47.51	0.333333	0.1816	2012	电气机械及器材制造业	1	1	1	3
002091	25.39	2	53.3289	21.1729	6.06389	0.342649	0.109745	0.050551	14.6779	32.97	0.333333	0.5866	2012	批发业	1		1	3
002092	75.51	4	40.7633	23.5609	6.06389	0.592756	-0.012444	0.033059	30.7192	16.72	0.384615	0.8828	2012	化学原料及化学制品制造业	0		1	4
002093	54.85	3	3.2007	21.2302	6.04444	0.306693	-0.181127	0.087587	53.0217	27.08	0.428571	1.3309	2012	软件和信息技术服务业	0		1	3
002094	14.35	1	49.8458	20.7811	6.04444	0.459565	0.331136	0.044396	48.9442	27.03	0.428571	0.7403	2012	化学原料及化学制品制造业	0	1	1	3
002095	28.51	2	60.2699	20.0215	6.04444	0.145115	0.007109	0.266687	52.0855	48.75	0.333333	0.3951	2012	互联网和相关服务	1		1	4
002096	21.94	2	78.5542	21.3486	6.025	0.174316	-0.228091	0.127617	24.5342	46.62	0.333333	0.5813	2012	化学原料及化学制品制造业	0	1	1	3
002097	17.24	1	14.4188	22.3523	6.025	0.664009	-0.392594	-0.020937	516.556	26.57	0.4	0.481	2012	专用设备制造业	0	1	1	3
002098	24.08	2	58.0065	20.9241	6.025	0.535582	-0.132282	0.046636	31.96	35.82	0.333333	0.6307	2012	其他制造业	0		1	3
002099	15.19	1	11.6885	21.035	6.01389	0.563895	-0.166817	0.002903	104.612	24.41	0.333333	0.4625	2012	医药制造业	1		1	3
002101	21.73	2	49.329	21.2381	6.00556	0.40332	0.045266	0.056818	17.6403	19.54	0.375	1.0742	2012	汽车制造业	0	1	1	3
002103	60.3	4	37.7876	20.4664	5.975	0.296654	-0.027148	0.038038	34.3437	19.58	0.333333	2.0123	2012	商务服务业	1		1	4
002104	23.64	2	9.592	20.7962	5.975	0.245057	0.159084	0.142975	32.2221	30	0.375	0.3313	2012	计算机、通信和其他电子设备制造业	1		1	4
002105	26.95	2	60.8892	20.8095	5.96944	0.428451	0.043726	0.030123	78.207	41.93	0.363636	0.4469	2012	铁路、船舶、航空航天和其它运输设备制造业	0		1	3
002106	61.3	4	64.065	21.691	5.96944	0.0575544	-0.007948	0.132726	64.0611	22.47	0.333333	0.8976	2012	计算机、通信和其他电子设备制造业	0		1	3
002107	9.81	1	52.2262	20.4139	5.93611	0.118358	0.441853	0.028728	172.034	50.27	0.333333	0.1355	2012	医药制造业	0		1	3
002108	24.87	2	59.0606	21.1941	5.93611	0.406436	0.117768	0.088595	21.1123	37.54	0.333333	0.4243	2012	橡胶和塑料制品业	0	1	1	4
002111	18.62	1	42.695	21.2561	5.93056	0.368024	0.249459	0.104418	27.5105	37.08	0.333333	0.6402	2012	专用设备制造业	0		1	3
002115	27.18	2	33.3655	21.3186	5.87778	0.454097	-0.021946	0.073312	26.5821	21.53	0.333333	1.2239	2012	商务服务业	1	1	1	3
002116	24.84	2	77.7553	21.0267	5.87778	0.660258	0.394283	0.029651	21.8075	54.32	0.333333	0.2828	2012	土木工程建筑业	0		1	4
002117	26.47	2	62.8726	21.0071	5.83056	0.246184	0.023825	0.155735	15.9092	29.43	0.375	1.1213	2012	印刷和记录媒介复制业	0		1	4
002118	14.45	1	50.5107	21.7253	5.83056	0.422065	-0.408125	0.156598	43.6278	49.02	0.428571	0.1524	2012	医药制造业	0	0	0	2
002119	-1	1	32.7082	21.016	5.83056	0.516626	-0.223103	-0.006261	193.317	20.94	0.428571	0.7822	2012	计算机、通信和其他电子设备制造业	1		1	3
002120	21.43	2	7.6291	20.3112	5.81944	0.44581	-0.028763	0.089969	14.3235	36.43	0.333333	0.4389	2012	邮政业	1		1	3
002121	62.45	4	12.744	21.6984	5.81944	0.564658	0.210753	0.040173	34.572	42.17	0.363636	0.2058	2012	仪器仪表制造业	0		1	3
002123	15.07	1	37.0403	22.0228	5.75833	0.441305	-0.220356	0.041189	40.3098	14.7	0.375	1.5769	2012	软件和信息技术服务业	0	0	1	3
002124	18.04	1	4.6007	20.6367	5.74444	0.546251	0.235859	-0.020391	31.4762	24.09	0.333333	1.1333	2012	畜牧业	1		1	3
002126	18.62	1	30.1279	21.4378	5.70278	0.429329	-0.165869	0.027461	39.4028	12.65	0.363636	1.2696	2012	汽车制造业	1		1	3
002127	1.29	1	65.8361	21.8813	5.70278	0.71338	0.266096	-0.057844	0	50.29	0.333333	0.3152	2012	商务服务业	1	1	0	2
002128	73.3	4	82.305	22.7018	5.70278	0.256865	-0.146864	0.265024	11.3065	69.4	0.333333	0.1527	2012	煤炭开采和洗选业	0		1	3
002129	11.77	1	79.2348	22.5372	5.69722	0.456773	0.051896	-0.081013	0	41.15	0.363636	0.7344	2012	电气机械及器材制造业	0		0	2
002130	18.35	1	0.4052	21.0604	5.69722	0.322388	0.062926	0.107301	39.6885	50.8	0.428571	0.0463	2012	计算机、通信和其他电子设备制造业	0		1	4
002131	16.34	1	15.4446	21.2652	5.67778	0.356658	-0.042022	0.02884	87.5988	25.54	0.333333	1.2255	2012	互联网和相关服务	1		1	3
002132	10.38	1	4.0219	21.5197	5.67778	0.66586	0.008353	0.006426	67.4826	34.76	0.333333	0.5587	2012	金属制品业	0	0	1	3
002134	-0.88	1	52.3672	20.5144	5.625	0.247542	-0.090813	-0.201718	0	25.35	0.333333	1.0903	2012	计算机、通信和其他电子设备制造业	0		0	2
002135	12.83	1	49.419	22.3074	5.58333	0.65551	-0.05057	0.027708	40.9452	39.07	0.333333	0.3673	2012	金属制品业	1	0	1	3
002137	14.09	1	65.4822	20.3422	5.55	0.346903	-0.121131	0.013804	54.813	51.67	0.444444	0.2961	2012	计算机、通信和其他电子设备制造业	0		1	3
002138	25.11	2	68.4685	21.2142	5.55	0.263352	0.323083	0.179802	32.5895	34.82	0.428571	0.4877	2012	计算机、通信和其他电子设备制造业	0		1	4
002139	24.22	2	8.9996	20.5437	5.50556	0.473612	-0.005868	0.044606	39.5598	28.08	0.333333	0.5424	2012	电气机械及器材制造业	0	1	1	3
002140	24.07	2	83.3976	22.2064	5.46944	0.686925	0.274398	0.126112	29.008	60.01	0.333333	0.1633	2012	土木工程建筑业	0		1	4
002141	6.35	1	50.3933	20.1559	5.44722	0.490486	-0.175734	-0.009654	174.88	21.59	0.4	1.3298	2012	电气机械及器材制造业	0		1	3
002143	17.95	1	0.4508	21.1833	5.44722	0.748706	0.259271	-0.025444	61.958	30.23	0.333333	1.1909	2012	商务服务业	0		1	3
002144	71.39	4	11.1749	21.0179	5.41111	0.143335	0.087181	0.190617	16.8311	24.95	0.333333	0.8882	2012	纺织业	1		1	3
002145	9.75	1	24.464	20.0451	5.41111	0.653232	-0.029351	-0.278781	429.17	15.79	0.333333	1.7232	2012	化学原料及化学制品制造业	0		0	2
002146	75.44	4	71.3832	23.7885	5.39722	0.717857	-0.039967	0.206207	12.091	38.47	0.333333	0.8607	2012	房地产业	0		1	3
002148	20.81	2	0.1445	20.0791	5.39167	0.179063	0.18153	0.190003	32.0929	23.54	0.375	0.548	2012	软件和信息技术服务业	1		1	3
002150	28.88	2	69.088	20.1374	5.39167	0.174801	-0.017757	0.068846	30.4872	41.9	0.333333	0.6377	2012	金属制品业	1		1	3
002151	29.18	2	1.0885	20.7925	5.38333	0.399944	-0.000408	0.032948	74.4824	47.89	0.428571	0.2013	2012	计算机、通信和其他电子设备制造业	1	1	1	3
002152	27.51	2	76.2412	22.0626	5.38333	0.245109	0.039442	0.233925	15.1993	47.7	0.375	0.2476	2012	通用设备制造业	0		1	4
002153	55.97	3	19.2724	20.5244	5.38333	0.317909	0.110447	0.376692	21.9244	63	0.5	0.2438	2012	软件和信息技术服务业	1		1	3
002154	63.67	4	57.7518	22.2112	5.375	0.420985	0.092925	0.21594	12.7436	34.9	0.333333	0.5221	2012	纺织服装、服饰业	1		1	3
002155	82.37	5	50.6962	22.1134	5.375	0.282905	0.186134	0.134674	28.7402	34.54	0.428571	0.1772	2012	有色金属矿采选业	0		1	3
002156	11.68	1	63.1063	21.9358	5.375	0.347047	-0.02278	0.007378	67.837	36.93	0.4	0.6932	2012	计算机、通信和其他电子设备制造业	1		1	3
002157	21.26	2	55.2513	21.6353	5.37222	0.652857	0.217749	0.004451	42.4827	40.26	0.4	0.4973	2012	畜牧业	0		0	2
002158	29.05	2	73.0882	20.7138	5.37222	0.193577	-0.200607	0.179747	24.9695	36.81	0.333333	0.9758	2012	通用设备制造业	0		1	4
002159	26.07	2	45.4345	20.9586	5.37222	0.653582	0	0.247685	25.4574	14.64	0.333333	1.0956	2012	公共设施管理业	0		1	3
002160	3.32	1	48.9279	21.409	5.36111	0.701826	-0.067771	-0.037913	0	39	0.333333	0.4256	2012	有色金属冶炼及压延加工业	1	1	0	2
002161	70.1	4	8.8328	21.2392	5.36111	0.212667	0.074125	0.297265	32.1532	30.17	0.5	0.42	2012	计算机、通信和其他电子设备制造业	0	0	0	2
002162	38.72	2	58.5373	21.328	5.35556	0.614755	0.234226	-0.144388	0	47.33	0.5	0.2237	2012	非金属矿物制品业	0		0	2
002163	7.08	1	37.9205	21.6595	5.35556	0.421552	0.343991	-0.059887	0	19.68	0.333333	1.8404	2012	建筑装饰和其他建筑业	0		0	2
002164	6.42	1	45.9933	21.1096	5.35556	0.285029	-0.182353	-0.113076	0	33.32	0.333333	0.7422	2012	专用设备制造业	1		1	3
002165	70.96	4	41.2918	21.0026	5.3	0.394502	-0.105567	0.056356	37.5419	24.95	0.333333	0.5912	2012	化学原料及化学制品制造业	1	1	1	4
002166	-0.42	1	0.2	20.4253	5.3	0.751493	0.780482	-0.23627	0	29.81	0.428571	0.4787	2012	医药制造业	0		1	3
002167	14.3	1	18.6415	21.7666	5.3	0.470794	0.003417	0.020731	882.577	23.99	0.5	0.6815	2012	有色金属冶炼及压延加工业	0		0	2
002168	13.08	1	5.7047	20.9289	5.28333	0.0638437	-0.005247	0.158127	87.3521	26.47	0.333333	1.2932	2012	互联网和相关服务	0	1	0	2
002171	8.93	1	47.4012	20.9694	5.27778	0.55685	0.027697	-0.031842	0	47.08	0.5	0.0355	2012	有色金属冶炼及压延加工业	0		1	3
002172	43.5	3	49.1466	20.9793	5.27778	0.296143	-0.164854	-0.023227	47.1107	43.7	0.333333	0.276	2012	化学纤维制造业	1		1	3
002173	18.38	1	0.022	20.6378	5.26667	0.573356	0.377055	0.121096	40.6824	43.58	0.333333	0.4458	2012	卫生	1		1	3
002174	52.54	3	50.7736	20.2317	5.26667	0.610291	1.7194	0.004589	211.969	46.71	0.333333	0.119	2012	互联网和相关服务	0		1	3
002176	13.65	1	43.998	20.9211	5.21944	0.329898	-0.195372	0.05549	61.6951	28.9	0.333333	0.4844	2012	电气机械及器材制造业	0		1	3
002177	17.69	1	0.884	21.1682	5.16667	0.334217	0.058233	0.178074	24.1663	43.15	0.6	0.0508	2012	专用设备制造业	0		1	3
002178	8.66	1	27.0215	20.3073	5.16667	0.568914	0.349995	0.044852	60.7725	26.32	0.428571	0.9457	2012	专业技术服务业	0		1	3
002179	66.98	4	81.9076	21.6311	5.16667	0.37674	0.21298	0.106494	27.0116	43.34	0.333333	0.5078	2012	计算机、通信和其他电子设备制造业	0		1	3
002180	57.68	3	0.3173	19.8401	5.13333	0.0740887	-0.021089	0.002481	96.8417	34.55	0.333333	0.5771	2012	计算机、通信和其他电子设备制造业	0		1	3
002181	21.55	2	72.0643	22.0067	5.125	0.0322251	-0.035845	0.146928	21.5897	49.4	0.375	0.436	2012	新闻和出版业	0		1	3
002182	20	2	1.3483	21.5034	5.13333	0.627138	0.055446	0.005177	139.379	30.01	0.333333	0.1106	2012	有色金属冶炼及压延加工业	1		1	3
002183	17.34	1	64.1705	22.8087	5.13333	0.837731	0.178728	0.019863	30.0323	49.52	0.363636	0.2655	2012	商务服务业	0		1	3
002185	17.38	1	46.5392	21.596	5.11389	0.372801	0.108884	0.048568	24.2844	34.6	0.333333	0.2974	2012	计算机、通信和其他电子设备制造业	0		1	4
002186	32.29	2	60.0508	20.8214	5.11389	0.232958	0.044872	0.108122	26.7514	46.48	0.333333	0.2741	2012	餐饮业	1		1	4
002187	27.14	2	72.7105	22.0779	5.10833	0.470264	0.027386	0.033098	13.3744	53.18	0.333333	0.2176	2012	零售业	0		1	4
002189	61.99	4	57.7962	20.4072	5.07778	0.323711	0.077785	0.010304	141.288	38.99	0.333333	0.4324	2012	计算机、通信和其他电子设备制造业	0		1	3
002190	17.71	1	67.8583	21.2721	5.07778	0.0878147	0.029481	0.033322	0	51.33	0.333333	0.1886	2012	汽车制造业	0		1	3
002191	21.15	2	67.5808	21.9794	5.07222	0.406175	0.027491	0.250741	12.5688	33.53	0.363636	0.9621	2012	印刷和记录媒介复制业	0	1	1	3
002193	17.75	1	60.8393	21.2748	5.06667	0.616898	0.202122	0.002683	612.092	28.5	0.333333	1.1095	2012	纺织业	0		0	2
002194	25.25	2	0.3853	21.536	5.06667	0.148411	0.04105	0.033287	85.8924	29.8	0.333333	1.4477	2012	计算机、通信和其他电子设备制造业	0		1	3
002195	25.82	2	44.4025	19.8757	5.05278	0.0338698	-0.029017	0.157406	19.7631	17.62	0.333333	1.5551	2012	软件和信息技术服务业	0	1	1	4
002196	18.92	1	19.5846	20.2895	5.05278	0.534106	0.297299	0.032003	60.3901	24.86	0.333333	1.3282	2012	专用设备制造业	1	1	1	3
002197	16.99	1	0.998	20.8192	5.03611	0.671738	-0.061591	0.062358	45.841	31.18	0.428571	0.7697	2012	软件和信息技术服务业	0		0	2
002199	10.18	1	4.0668	20.7667	5.02778	0.471375	0.114313	0.022346	95.518	21.85	0.333333	0.6609	2012	计算机、通信和其他电子设备制造业	1		0	2
002201	12.73	1	51.1743	20.8455	5.01389	0.634335	0.002874	0.014402	60.4394	50.34	0.333333	0.1281	2012	非金属矿物制品业	1		0	2
002202	57.97	3	51.1528	23.9363	5.01389	0.526014	-0.368886	0.011801	87.774	18.47	0.375	1.5306	2012	通用设备制造业	0		1	3
002203	58.19	3	70.1666	22.3665	4.95833	0.533147	-0.128487	0.022604	24.8252	42.76	0.333333	0.7215	2012	有色金属冶炼及压延加工业	1		1	3
002204	22.54	2	89.0735	23.512	4.95833	0.626127	6.19172	0.047907	22.8529	78.84	0.444444	0.1148	2012	专用设备制造业	0		1	3
002205	17.83	1	46.3342	20.9674	4.93889	0.413869	-0.31183	0.046426	113.973	30.21	0.375	0.3141	2012	非金属矿物制品业	0		1	3
002206	21.44	2	22.7544	21.8435	4.93889	0.360612	-0.175762	0.044193	30.354	25.4	0.363636	1.0539	2012	化学纤维制造业	1	1	1	4
002207	15.77	1	5.2364	20.4426	4.925	0.523078	0.054875	0.032629	97.7909	7.78	0.333333	1.0437	2012	开采辅助活动	0		1	3
002209	15.66	1	20.7398	20.9682	4.91667	0.50986	-0.00426	0.033406	37.4534	41.45	0.428571	0.4041	2012	专用设备制造业	0	1	1	3
002210	18.63	1	63.6306	22.8643	4.91667	0.93473	1.25787	0.007454	24.5127	61.76	0.333333	0.1216	2012	商务服务业	0		1	3
002211	-6.55	1	51.1737	21.6248	4.91667	0.34833	-0.257958	-0.047555	469.02	47.46	0.333333	0.1837	2012	化学原料及化学制品制造业	0		0	2
002212	20.81	2	5.5946	21.1109	4.91667	0.0296481	-0.049071	0.074702	23.0444	60.35	0.333333	0.0817	2012	软件和信息技术服务业	0	0	1	4
002215	23.39	2	32.7775	21.3656	4.86944	0.325017	-0.181847	0.069922	21.6739	29.53	0.428571	0.9221	2012	化学原料及化学制品制造业	0		1	3
002216	61.36	4	40.4911	21.8368	4.86389	0.549135	-0.011216	0.045608	33.9221	13.69	0.333333	2.7451	2012	食品制造业	0		1	4
002217	6.46	1	0.0747	21.0569	4.86389	0.339889	-0.140889	-0.02489	0	21.84	0.333333	0.4245	2012	计算机、通信和其他电子设备制造业	0		1	3
002218	7.94	1	62.3159	21.4779	4.84167	0.287219	-0.330697	-0.043367	536.229	41.39	0.333333	0.5209	2012	电气机械及器材制造业	0		1	3
002220	14.74	1	44.7678	21.7655	4.84167	0.474722	-0.014579	0.089365	22.5182	31.96	0.428571	0.8533	2012	农副食品加工业	0	1	1	3
002221	17.37	1	52.4309	21.8879	4.81944	0.578969	0.732644	0.017539	44.2293	27.74	0.428571	1.2433	2012	批发业	1		1	3
002222	65.92	4	39.8053	20.3051	4.78333	0.0778589	-0.049487	0.249669	40.3872	33.48	0.333333	0.305	2012	计算机、通信和其他电子设备制造业	0	0	1	3
002223	25.22	2	60.6008	21.0892	4.70278	0.164637	0.112802	0.198558	33.6227	40.69	0.333333	0.6444	2012	专用设备制造业	1	1	1	4
002224	66.14	4	0.7549	20.4188	4.68333	0.243161	0.015878	0.090454	19.5151	49.87	0.4	0.2294	2012	橡胶和塑料制品业	1		1	3
002225	16.24	1	0.4453	21.6061	4.68333	0.500967	-0.024543	0.050013	51.8606	16.23	0.363636	2.5705	2012	非金属矿物制品业	0		1	3
002226	28.3	2	69.7871	21.6376	4.65278	0.125335	0.085672	0.226601	14.1795	33.23	0.333333	1.2895	2012	化学原料及化学制品制造业	0		1	4
002227	21.27	2	74.9467	20.4591	4.65278	0.24527	0.44418	0.056043	74.2421	62.6	0.5	0.1923	2012	电气机械及器材制造业	0		1	3
002228	19.91	1	66.4663	21.1937	4.64722	0.567696	0.948724	0.036651	23.2696	40.82	0.428571	0.5238	2012	造纸及纸制品业	0		1	3
002229	64.22	4	8.8636	20.6315	4.64722	0.143184	-0.032055	0.092823	30.129	22.75	0.4	1.4136	2012	印刷和记录媒介复制业	0		1	3
002230	60.59	4	47.9619	20.9697	4.63611	0.057161	0.172618	0.15181	63.0412	6.8	0.4	2.5838	2012	软件和信息技术服务业	0	1	1	4
002232	18.26	1	58.9836	21.1428	4.64444	0.369842	0.114012	0.020392	68.6841	48.67	0.333333	0.2262	2012	软件和信息技术服务业	0		1	3
002233	73.82	4	1.3146	21.9811	4.625	0.185076	-0.18138	0.083129	37.4255	20.12	0.333333	2.2838	2012	非金属矿物制品业	0		1	3
002234	4.17	1	17.6733	21.4058	4.625	0.316606	-0.198885	-0.073787	0	37.85	0.333333	0.4285	2012	畜牧业	0	0	1	3
002235	20.97	2	1.7409	20.2776	4.625	0.241021	0.009744	0.020588	125.565	39.79	0.428571	0.5743	2012	互联网和相关服务	0		1	3
002236	65.95	4	30.8901	21.84	4.61389	0.349788	0.570114	0.171061	37.1334	44.12	0.428571	0.3534	2012	计算机、通信和其他电子设备制造业	1		1	4
002237	16.17	1	47.1996	22.9816	4.61389	0.674036	0.12231	0.031138	36.7172	42.53	0.333333	0.3254	2012	有色金属冶炼及压延加工业	0	0	1	3
002239	20.78	2	70.53	20.0089	4.60833	0.121313	0.193615	0.034491	221.297	42.54	0.333333	0.712	2012	汽车制造业	1		1	3
002240	2.25	1	2.0964	21.6956	4.60556	0.415924	0.043456	-0.112267	0	36.01	0.444444	0.3938	2012	有色金属冶炼及压延加工业	0		0	2
002241	67.16	4	57.8266	22.8779	4.60833	0.41679	1.22351	0.147653	34.6258	28.66	0.444444	1.0283	2012	计算机、通信和其他电子设备制造业	0		1	4
002242	34.54	2	75.2732	21.8343	4.59167	0.156087	-0.179052	0.128721	10.3197	49.71	0.333333	0.4788	2012	电气机械及器材制造业	0		1	3
002243	18.17	1	71.8235	21.0136	4.59167	0.550392	0.104228	0.070107	22.3117	51.52	0.333333	0.2665	2012	橡胶和塑料制品业	0		1	4
002244	69.36	4	64.0027	23.721	4.58889	0.706677	0.697329	0.263662	11.8025	53.31	0.428571	0.4796	2012	房地产业	1		1	4
002245	20.05	2	64.2733	20.8258	4.57222	0.483513	-0.05684	0.095407	13.5684	42.42	0.333333	0.5026	2012	电气机械及器材制造业	1		1	3
002247	22.57	2	40.0591	20.2287	4.55278	0.17764	0.163191	0.088952	23.0067	38.4	0.333333	0.6154	2012	互联网和相关服务	1		1	3
002248	3.67	1	22.9985	21.4843	4.55278	0.561482	-0.291005	-0.382372	0	21.22	0.333333	1.3313	2012	通用设备制造业	0	1	1	3
002249	73.11	4	13.3999	21.8552	4.53333	0.262785	0.054785	0.077877	25.5125	33.85	0.444444	0.9722	2012	电气机械及器材制造业	0		1	3
002250	71.22	4	33.6813	21.739	4.53333	0.423259	0.137775	0.147521	27.3873	38.98	0.428571	0.3543	2012	化学原料及化学制品制造业	1		1	4
002251	26.95	2	67.4649	22.376	4.53333	0.68293	0.221703	0.041833	17.8113	55.67	0.428571	0.3578	2012	零售业	0		1	4
002252	27.59	2	77.4795	20.9022	4.52222	0.152002	0.167948	0.392999	29.784	37.76	0.333333	1.0519	2012	医药制造业	0		1	3
002253	29.53	2	38.8603	20.638	4.52222	0.145558	0.266287	0.212095	28.3681	10.64	0.333333	2.2049	2012	软件和信息技术服务业	0		1	4
002255	22.25	2	20.0156	21.4701	4.51667	0.368841	0.149007	0.130514	21.4453	24.83	0.333333	0.53	2012	通用设备制造业	1		1	3
002256	4.52	1	45.1823	20.2467	4.51667	0.204606	0.112579	-0.025801	0	39.15	0.428571	0.3155	2012	电力、热力生产和供应业	0	0	0	1
002258	21	2	66.1337	20.7769	4.48056	0.112827	0.62358	0.109243	17.936	27.26	0.333333	1.4167	2012	化学原料及化学制品制造业	0		1	4
002261	18.44	1	2.5541	20.232	4.43889	0.116346	-0.023183	0.069834	57.589	22.87	0.333333	1.258	2012	软件和信息技术服务业	0		1	3
002262	23.06	2	51.5835	20.6138	4.43889	0.23494	0.241074	0.082674	46.0784	41.23	0.4	0.4924	2012	医药制造业	1		1	4
002263	3.01	1	55.9671	21.8722	4.425	0.230197	-0.663179	-0.136716	0	38.03	0.428571	0.3192	2012	橡胶和塑料制品业	1		0	2
002264	24.11	2	54.1591	21.2594	4.41667	0.192921	0.084279	0.025758	18.0423	42.09	0.428571	0.4307	2012	零售业	0		1	3
002266	17.09	1	13.625	21.5345	4.40278	0.403507	-0.171147	0.131746	28.9874	41.1	0.363636	0.2949	2012	生态保护和环境治理业	1		1	4
002267	28.8	2	81.3638	22.7336	4.38333	0.598918	0.14624	0.104265	25.1232	60.55	0.333333	0.2946	2012	燃气生产和供应业	0		1	3
002269	67.36	4	85.3176	22.8944	4.34167	0.42519	-0.189776	0.094037	15.4491	80.6	0.428571	0.1467	2012	纺织服装、服饰业	0		1	3
002271	62.25	4	15.9749	21.5273	4.30833	0.537737	0.225453	0.064376	27.3852	38.42	0.333333	0.4315	2012	非金属矿物制品业	1		1	3
002272	10.55	1	13.3959	20.9932	4.28333	0.100184	-0.623881	0.004549	183.457	20.94	0.333333	0.926	2012	通用设备制造业	0	1	1	3
002273	25.52	2	62.0668	20.8562	4.28333	0.0917132	0.401285	0.286206	34.259	30.04	0.333333	0.4734	2012	计算机、通信和其他电子设备制造业	1		1	4
002274	11.41	1	62.6259	22.1264	4.26667	0.665784	0.020297	-0.02822	0	41.25	0.333333	0.529	2012	化学原料及化学制品制造业	1		1	3
002275	31.9	2	63.1795	21.5998	3.475	0.160612	0.13193	0.303899	24.6487	61.11	0.333333	0.2309	2012	医药制造业	0		1	4
002276	17.96	1	62.6203	21.8967	3.475	0.286272	0.054352	0.03988	27.1003	54.65	0.333333	0.1489	2012	电气机械及器材制造业	1		1	3
002277	31.46	2	57.0564	22.2397	3.45556	0.504072	0.228643	0.091015	13.2463	41.25	0.363636	0.1644	2012	零售业	0		1	4
002278	21.1	2	2.988	20.7599	3.38889	0.0695328	3.58151	0.067854	51.6621	18.52	0.375	1.7538	2012	专用设备制造业	0		0	2
002279	26.11	2	25.8882	20.3259	3.38889	0.0436465	0.012935	0.032123	71.7493	25.7	0.375	1.528	2012	软件和信息技术服务业	1		1	3
002280	32.27	2	0.533	20.1209	3.36111	0.118794	-0.265621	0.031745	225.78	16.91	0.428571	2.5724	2012	零售业	1		1	3
002281	51.87	3	67.1545	21.3767	3.36111	0.230951	-0.104786	0.051568	22.2108	48.24	0.363636	0.3756	2012	计算机、通信和其他电子设备制造业	0		1	3
002282	16.55	1	0.7256	20.8202	3.36111	0.29108	-0.031326	0.010154	227.594	16.87	0.333333	2.594	2012	通用设备制造业	0		0	2
002283	13.26	1	49.7398	22.1877	3.36111	0.348278	-0.257104	0.051814	55.8892	38.61	0.333333	0.4224	2012	汽车制造业	0		1	4
002284	20.11	2	53.8365	21.3861	3.34167	0.45633	0.126532	0.037658	18.7164	49.85	0.333333	0.3671	2012	汽车制造业	1		1	3
002285	41.21	3	85.633	21.1675	3.34167	0.13758	-0.030798	0.159713	20.2957	48.01	0.333333	0.5595	2012	房地产业	0		1	3
002286	63.92	4	3.0226	20.8246	3.34167	0.261709	0.028666	0.072709	23.6772	34.16	0.444444	0.5618	2012	农副食品加工业	0	1	1	3
002287	80.76	5	90.0435	20.985	3.34167	0.0557106	0.185527	0.221572	31.2175	69.22	0.333333	0.3005	2012	医药制造业	0		1	3
002288	13.97	1	16.5767	21.2065	3.32778	0.333613	0.290406	0.087298	53.5885	22.15	0.333333	1.3964	2012	计算机、通信和其他电子设备制造业	0	1	0	2
002289	-0.71	1	1.8477	21.0643	3.32778	0.713065	0.478386	-0.13809	0	28.39	0.428571	0.36	2012	计算机、通信和其他电子设备制造业	0		0	2
002290	17.71	1	2.897	20.9845	3.32778	0.255498	-0.223419	0.021484	74.0856	39.68	0.333333	0.4942	2012	电气机械及器材制造业	1		1	3
002291	19.95	1	77.7129	21.6648	3.32778	0.377404	0.12269	0.049812	38.1515	40.34	0.428571	0.8721	2012	纺织服装、服饰业	0		1	3
002292	23.92	2	8.5626	21.1993	3.30833	0.193188	0.190097	0.159787	41.3317	51	0.428571	0.5649	2012	文教、工美、体育和娱乐用品制造业	0		1	4
002293	30.17	2	89.8145	21.5168	3.30833	0.144876	0.170191	0.153983	15.8883	39.18	0.4	0.9421	2012	纺织业	1		1	3
002294	32.43	2	86.8167	21.7989	3.30833	0.11776	0.232495	0.399038	26.2648	71.56	0.333333	0.0892	2012	医药制造业	0		1	4
002295	14.08	1	1.211	20.6133	3.25556	0.166966	-0.89106	-0.007081	235.298	18.84	0.333333	1.992	2012	有色金属冶炼及压延加工业	0		1	3
002299	43.42	3	68.8059	22.5589	3.19444	0.456988	0.223289	-0.008403	0	51.55	0.333333	0.1808	2012	畜牧业	0	1	1	3
002300	69.32	4	66.1767	21.6317	3.19444	0.544807	0.098687	0.039982	15.646	22.25	0.363636	1.8773	2012	电气机械及器材制造业	0		1	4
002301	20.03	2	59.9228	21.0766	3.19444	0.248406	0.264372	0.055484	29.4958	48.09	0.375	0.3182	2012	文教、工美、体育和娱乐用品制造业	0	1	1	3
002302	21.95	2	73.6508	21.499	3.16111	0.544027	-0.08649	0.076752	21.5204	50.79	0.333333	0.4117	2012	非金属矿物制品业	0		1	3
002303	19.36	1	7.5024	21.3873	3.16111	0.0780264	-0.269208	0.125028	29.274	49.71	0.571429	0.4774	2012	造纸及纸制品业	0		1	4
002304	89.17	5	86.736	23.7654	3.15278	0.569679	0.215764	0.474148	16.3916	34.05	0.4	1.1501	2012	酒、饮料和精制茶制造业	1	1	1	4
002306	27.16	2	29.1803	21.3756	3.13889	0.383962	-0.11589	0.079203	48.7678	27.7	0.333333	1.0357	2012	互联网和相关服务	1		0	2
002308	30.46	2	77.4588	21.6067	3.09444	0.154479	0.312076	0.247873	18.9495	69.75	0.333333	0.0599	2012	计算机、通信和其他电子设备制造业	0		1	4
002309	19.74	1	11.6863	22.6059	3.09444	0.686206	-0.134946	0.043908	17.9105	54.58	0.375	0.1632	2012	电气机械及器材制造业	1		1	3
002310	22.64	2	20.103	22.608	3.09444	0.613006	0.336613	0.20922	27.3838	53.75	0.363636	0.2993	2012	生态保护和环境治理业	1		1	3
002311	26.11	2	88.9893	22.3121	3.09444	0.484292	0.329658	0.033902	28.6091	65.79	0.428571	0.2187	2012	农副食品加工业	0		1	4
002312	25.68	2	15.4518	21.0591	3.07778	0.414093	0.41538	0.068073	33.1007	35.63	0.333333	0.4199	2012	化学原料及化学制品制造业	0	1	1	3
002313	29.29	2	75.3845	21.6989	3.07778	0.275487	0.201431	0.105442	24.2347	24.69	0.428571	1.5994	2012	计算机、通信和其他电子设备制造业	0		1	3
002314	3.19	1	53.0227	21.8023	3.07778	0.429426	-0.334029	-0.041528	0	48.77	0.333333	0.3451	2012	房地产业	0		1	3
002315	34.71	2	9.5856	21.4055	3.06111	0.120994	-0.021218	0.285152	28.2475	59.34	0.333333	0.238	2012	互联网和相关服务	1	1	1	3
002316	18.93	1	53.3643	21.1542	3.06111	0.474667	0.160975	0.092438	56.1439	38.24	0.333333	0.3418	2012	软件和信息技术服务业	0		1	3
002317	30.08	2	12.6269	21.19	3.05556	0.075965	0.228132	0.2259	30.6427	32.74	0.333333	0.5052	2012	医药制造业	0		1	4
002318	19.41	1	67.3427	21.6033	3.05556	0.41038	0.242881	0.068377	23.0834	42.4	0.333333	0.6476	2012	金属制品业	1		1	4
002324	27.13	2	3.727	21.1351	3.03611	0.155455	0.308171	0.144529	20.8344	51.43	0.444444	0.2143	2012	橡胶和塑料制品业	0		1	4
002325	24.73	2	47.5582	21.6451	3.025	0.404528	0.310929	0.096688	34.4486	34.96	0.444444	0.8678	2012	建筑装饰和其他建筑业	0		1	3
002326	16.87	1	12.2257	21.2532	3.025	0.415933	0.150365	0.074733	43.4572	28.24	0.428571	1.3474	2012	化学原料及化学制品制造业	1		1	3
002328	16.84	1	0.6828	21.3966	3	0.0190674	0.024647	0.032018	59.5031	36	0.333333	0.9061	2012	汽车制造业	0		1	3
002329	19.35	1	0.8928	20.9609	2.98611	0.34953	0.104073	0.030163	51.232	42.5	0.4	0.6628	2012	食品制造业	0	0	1	3
002330	19.4	1	75.9038	21.0765	2.98611	0.206732	0.058021	0.027294	53.5543	51.68	0.4	0.4648	2012	农副食品加工业	0		1	3
002332	26.11	2	35.2638	21.4876	2.96944	0.47671	0.179906	0.08044	27.0424	21.55	0.333333	1.0348	2012	医药制造业	1		1	4
002333	24.41	2	70.192	21.0852	2.96944	0.0937841	0.019643	0.086947	25.0712	69.96	0.4	0.0743	2012	有色金属冶炼及压延加工业	1		1	4
002334	23.17	2	0.9668	20.9988	2.96667	0.0870657	0.003126	0.055997	38.5054	18.62	0.333333	1.0661	2012	电气机械及器材制造业	0		1	3
002335	24.48	2	39.8676	20.9181	2.96667	0.28244	-0.009294	0.110345	21.2379	38.46	0.428571	0.7483	2012	电气机械及器材制造业	0		1	4
002337	16.02	1	68.75	21.2377	2.96111	0.245091	-0.147005	-0.024504	147.641	67.5	0.4	0.1224	2012	专用设备制造业	0		0	2
002338	26.09	2	69.5843	20.4669	2.96111	0.170518	0.145401	0.189888	36.7189	45.83	0.333333	0.4689	2012	仪器仪表制造业	0		1	3
002339	29.93	2	10.6895	20.9653	2.94167	0.313786	0.500745	0.126419	22.0118	5.21	0.333333	3.8925	2012	电气机械及器材制造业	0		1	3
002340	65.83	4	60.7184	22.2083	2.94167	0.555636	-0.606614	0.053141	47.2049	19.11	0.333333	1.4626	2012	废弃资源综合利用业	0	1	1	3
002341	13.34	1	13.1497	21.1549	2.94167	0.548462	0.014252	0.09381	30.5213	40.3	0.444444	0.5238	2012	化学原料及化学制品制造业	0		1	3
002342	15.77	1	54.1462	22.1497	2.93056	0.441199	0.076932	0.076748	54.7328	47	0.333333	0.5426	2012	金属制品业	0		1	3
002343	23.89	2	4.6726	20.8161	2.93056	0.11179	-0.062206	0.066103	19.0041	12.57	0.4	2.6484	2012	广播、电视、电影和影视录音制作业	1		1	4
002344	31.3	2	85.4021	22.1317	2.93056	0.376504	0.563009	0.405638	20.565	37.94	0.333333	0.8147	2012	商务服务业	1		1	4
002345	24.99	2	74.66	21.435	2.925	0.277779	0.134995	0.098987	26.6616	35.23	0.333333	0.9066	2012	其他制造业	0		1	4
002346	12.07	1	75.6488	20.7929	2.925	0.134794	-0.178737	0.064334	75.4351	70.44	0.333333	0.0894	2012	电气机械及器材制造业	0		0	2
002348	68.86	4	54.4919	20.8987	2.91111	0.0584441	0.110063	0.196628	29.1822	31.16	0.375	1.3854	2012	文教、工美、体育和娱乐用品制造业	0		1	3
002349	22.02	2	67.3691	20.445	2.91111	0.193767	0.097513	0.065967	31.9037	41.3	0.333333	0.6199	2012	医药制造业	1		1	3
002351	25.82	2	0.6852	21.0705	2.90556	0.00607725	0.197311	0.152482	26.1431	32.7	0.333333	1.3018	2012	计算机、通信和其他电子设备制造业	0	0	1	3
002352	22.14	2	0.4033	20.7416	2.90556	0.315658	0.052905	0.048822	33.129	46.14	0.333333	0.5024	2012	邮政业	0		1	3
002353	25.36	2	13.9266	21.9038	2.90556	0.297989	0.766751	0.29685	33.9166	26.41	0.333333	1.3222	2012	专用设备制造业	0		1	3
002354	16.02	1	67.3923	20.268	2.89444	0.363292	-0.272794	0.042781	42.4202	56.68	0.428571	0.2043	2012	互联网和相关服务	0		1	3
002355	21.9	2	18.3431	21.7212	2.89444	0.325892	-0.232521	0.062144	46.2033	33.74	0.333333	0.4019	2012	汽车制造业	0	0	1	3
002359	13.28	1	33.486	20.8026	2.89167	0.364048	0.411077	0.03489	58.3669	24.08	0.333333	1.0772	2012	电信、广播电视和卫星传输服务	0	0	1	3
002360	22.79	2	2.988	20.471	2.82778	0.221274	-0.107561	0.179715	16.8242	25.1	0.375	0.694	2012	化学原料及化学制品制造业	0		1	3
002362	26.4	2	15.4287	20.9913	2.82778	0.108434	-0.118743	-0.033541	170.906	22.43	0.363636	1.4119	2012	计算机、通信和其他电子设备制造业	1	1	1	3
002363	22.33	2	72.9481	21.2794	2.82222	0.512136	-0.014552	0.056745	42.8518	56.25	0.428571	0.3038	2012	汽车制造业	0		1	3
002364	22.73	2	47.7057	20.5579	2.82222	0.102475	0.079781	0.241206	22.7113	39.51	0.333333	0.5702	2012	电气机械及器材制造业	1		1	3
002365	27.08	2	5.635	20.9207	2.82222	0.100316	0.128732	0.190826	23.2273	22.63	0.333333	1.2077	2012	医药制造业	0		0	2
002366	22.52	2	0.0672	20.6162	2.80278	0.193771	-0.13297	0.042812	53.0368	15.59	0.375	1.3047	2012	专用设备制造业	0		1	3
002369	24.46	2	23.4023	21.4355	2.79167	0.357498	0.180718	0.062389	47.5541	24.14	0.333333	1.0597	2012	计算机、通信和其他电子设备制造业	0	1	1	3
002370	11.66	1	58.5204	20.5254	2.79167	0.138033	-0.251632	-0.090618	0	45	0.333333	0.524	2012	医药制造业	1		1	3
002371	22.1	2	85.3941	21.7348	2.79167	0.406537	-0.300601	0.183734	34.2145	51.11	0.333333	0.443	2012	专用设备制造业	1		1	3
002372	73.44	4	64.9976	21.4234	2.78611	0.179708	0.194354	0.152847	17.9576	38.99	0.333333	0.9036	2012	橡胶和塑料制品业	1		1	4
002373	-0.32	1	13.643	20.2023	2.78611	0.146293	-0.481212	-0.095308	0	26.64	0.333333	0.5953	2012	软件和信息技术服务业	1		0	2
002375	20.25	2	61.8428	22.786	2.77222	0.608974	0.265463	0.078241	25.8612	35.88	0.444444	0.7494	2012	建筑装饰和其他建筑业	1		1	4
002376	28.35	2	67.826	21.1944	2.77222	0.127962	0.153971	0.244986	23.4704	13.71	0.333333	2.8359	2012	计算机、通信和其他电子设备制造业	0	1	1	4
002377	12.84	1	64.7198	21.0811	2.77222	0.529024	0.345698	0.020495	67.4584	50.47	0.333333	0.2934	2012	房地产业	0		1	3
002378	23.92	2	83.8987	21.7323	2.75	0.473955	-0.109425	0.089893	79.2274	81.5	0.363636	0.0259	2012	有色金属冶炼及压延加工业	0		1	3
002379	12.84	1	30.7204	22.0062	2.75	0.561612	-0.056117	0.011464	126.142	35.54	0.363636	0.6801	2012	有色金属冶炼及压延加工业	0		1	4
002381	26.16	2	2.2721	20.8542	2.74722	0.181092	0.051548	0.111028	15.6911	24.36	0.363636	0.7968	2012	橡胶和塑料制品业	1		0	2
002382	18.52	1	75.1355	21.036	2.74722	0.311043	0.208928	0.04681	39.3301	52.5	0.333333	0.443	2012	专用设备制造业	0		1	3
002383	8.88	1	3.1089	21.1258	2.74722	0.130956	-0.232851	-0.186741	0	45.13	0.428571	0.6862	2012	计算机、通信和其他电子设备制造业	1		0	2
002384	3.83	1	2.0552	21.581	2.72778	0.471497	0.409532	-0.071599	0	27.38	0.333333	1.3981	2012	计算机、通信和其他电子设备制造业	1		0	2
002385	28.79	2	21.205	21.9604	2.72778	0.0835007	0.085211	0.075819	24.4896	44.73	0.333333	0.2799	2012	农副食品加工业	1		1	4
002386	16.99	1	72.7196	22.9364	2.72778	0.594864	-0.234439	-0.027525	43.6929	17.52	0.363636	2.7768	2012	化学原料及化学制品制造业	0		1	3
002387	22.72	2	1.4968	20.9804	2.71667	0.151211	-0.242332	0.092238	51.3529	46.9	0.333333	0.3335	2012	计算机、通信和其他电子设备制造业	1		1	3
002388	11.41	1	64.8171	20.2115	2.71667	0.111748	-0.274983	0.053846	83.0182	56.76	0.333333	0.34	2012	计算机、通信和其他电子设备制造业	0		0	2
002389	20.99	2	14.1711	21.2607	2.71667	0.1444	-0.085167	0.158701	48.2897	35.82	0.363636	0.7434	2012	计算机、通信和其他电子设备制造业	1	1	1	4
002390	20.27	2	30.453	21.0162	2.70833	0.220028	0.228983	0.102486	56.9384	40.16	0.363636	0.4873	2012	医药制造业	0		0	2
002392	18.25	1	6.7849	21.4642	2.68889	0.129133	0.135723	0.114877	36.3838	34.45	0.333333	0.6253	2012	非金属矿物制品业	1		1	3
002393	30.25	2	63.5693	21.7481	2.68889	0.0199423	0.197784	0.320471	19.5913	51.36	0.333333	0.1846	2012	医药制造业	0		1	3
002394	31.35	2	73.226	21.855	2.68889	0.334947	-0.112536	0.110095	10.5178	40.45	0.333333	0.7941	2012	纺织业	1		1	4
002396	55.62	3	80.2648	21.2271	2.52222	0.0930777	-0.141733	0.0856	16.3865	28.22	0.333333	1.4309	2012	计算机、通信和其他电子设备制造业	0		0	2
002397	25.12	2	6.6849	21.1539	2.67222	0.280391	-0.041777	0.055059	31.7445	38.28	0.363636	0.749	2012	纺织业	0		1	3
002398	24.75	2	10.1652	20.8305	2.65278	0.0498163	0.269003	0.185562	19.4268	17.71	0.333333	0.8876	2012	化学原料及化学制品制造业	0		1	3
002399	32.17	2	87.0177	22.8278	2.65278	0.0207656	-0.300943	0.412645	24.335	36.94	0.428571	1.2458	2012	医药制造业	0		1	3
002400	29.36	2	60.648	21.4292	2.65278	0.426642	0.14794	0.05965	20.8586	23.04	0.333333	0.5946	2012	商务服务业	0		1	3
002402	20.2	2	38.1454	20.6424	2.63889	0.172998	0.080189	0.044116	39.9916	17.12	0.333333	2.1893	2012	计算机、通信和其他电子设备制造业	0	1	1	3
002403	10.11	1	42.8344	21.4452	2.63889	0.298004	-0.158383	0.017067	59.0871	39.38	0.428571	0.4027	2012	金属制品业	1		1	3
002404	27.86	2	13.5604	21.0311	2.63889	0.194361	0.150614	0.060782	18.4971	22.47	0.333333	1.053	2012	纺织服装、服饰业	1		1	3
002405	33.95	2	42.3341	21.7108	2.61944	0.0752785	-0.1269	0.174439	43.409	23.86	0.384615	0.4602	2012	软件和信息技术服务业	1		1	4
002407	16.72	1	11.6647	21.4608	2.61944	0.298429	-0.117984	0.024859	74.6893	15.57	0.375	1.176	2012	化学原料及化学制品制造业	0	1	0	2
002408	25.88	2	76.0628	22.1421	2.61944	0.284478	0.246857	0.10978	29.6447	63.68	0.333333	0.1519	2012	化学原料及化学制品制造业	0		1	3
002409	22.91	2	0.1275	20.9292	2.6	0.066667	0.017189	0.094055	28.0129	33.59	0.428571	1.1304	2012	化学原料及化学制品制造业	1		1	3
002410	32.17	2	13.228	21.4993	2.6	0.0746558	0.346431	0.263401	22.1664	19.95	0.333333	2.2075	2012	软件和信息技术服务业	1		1	3
002411	17.55	1	0.0391	20.7296	2.6	0.209914	-0.028926	0.059078	37.2167	21.58	0.333333	0.797	2012	医药制造业	0		1	3
002414	19.56	1	72.6027	21.6163	2.45833	0.0491277	-0.025738	0.172048	80.212	68.37	0.428571	0.1055	2012	计算机、通信和其他电子设备制造业	0		1	4
002415	76.43	4	73.6503	23.0733	2.59167	0.162806	0.34069	0.275791	29.1941	42.42	0.444444	0.9177	2012	计算机、通信和其他电子设备制造业	1		1	4
002416	11.16	1	80.8591	22.5545	2.59167	0.455539	0.728272	-0.019106	0	60.52	0.428571	0.3921	2012	批发业	0		1	3
002418	15.51	1	14.5426	21.4117	2.58333	0.501418	-0.001099	0.0393	28.5602	25.79	0.333333	0.7674	2012	通用设备制造业	1	0	1	3
002419	74.85	4	91.7285	22.7613	2.58333	0.492855	0.044175	0.056625	15.2155	39.52	0.333333	1.2252	2012	零售业	0		1	4
002420	15.38	1	59.962	21.6764	2.58333	0.450005	-0.004326	0.004941	78.8912	42.99	0.428571	0.8283	2012	橡胶和塑料制品业	0		0	2
002421	28.31	2	70.5139	20.7197	2.57778	0.350226	0.20633	0.141079	34.1271	29.04	0.333333	0.7149	2012	软件和信息技术服务业	0		1	4
002422	69.67	4	23.2712	23.2897	2.57778	0.392741	0.136142	0.192823	24.587	25.81	0.333333	1.026	2012	医药制造业	0		0	2
002424	27.52	2	1.3191	21.7191	2.57778	0.324077	0.084513	0.185537	32.5166	52.73	0.444444	0.4385	2012	医药制造业	0		1	3
002425	23.17	2	74.3196	20.8731	2.56389	0.238772	0.111777	0.116262	31.4201	50.84	0.333333	0.4727	2012	互联网和相关服务	0		1	3
002426	23.48	2	3.2659	21.1718	2.56389	0.176943	0.004939	0.0461	37.202	44.93	0.333333	0.6406	2012	计算机、通信和其他电子设备制造业	1	0	1	3
002429	26.64	2	79.6583	22.361	2.55833	0.406063	0.397328	0.09617	17.1377	63.91	0.333333	0.1435	2012	计算机、通信和其他电子设备制造业	0	1	1	3
002430	26.9	2	84.5739	22.5174	2.55833	0.534228	0.305131	0.102147	16.785	61.19	0.333333	0.2907	2012	专用设备制造业	1		1	3
002431	59.3	3	23.9416	22.2342	2.55833	0.53708	0.252956	0.120563	26.657	15.21	0.333333	2.0552	2012	土木工程建筑业	0		1	4
002432	9.46	1	69.9502	20.5478	2.55833	0.102658	-0.103046	0.017057	256.791	51.6	0.428571	0.3672	2012	专用设备制造业	0		1	3
002433	22.3	2	64.0815	21.4336	2.53611	0.107054	0.058649	0.198247	44.8725	33.63	0.333333	0.5876	2012	医药制造业	0	1	1	3
002434	17.43	1	75.7466	21.6037	2.53611	0.207381	0.025925	0.056722	24.9845	33.08	0.333333	1.2796	2012	汽车制造业	1		1	3
002435	19.31	1	36.79	20.7237	2.53611	0.259733	0.156962	0.042287	31.1757	27.41	0.333333	0.6198	2012	医药制造业	1		1	3
002436	25.84	2	9.0402	21.1175	2.53611	0.0970476	-0.24462	0.167531	22.9651	26.13	0.428571	0.8802	2012	计算机、通信和其他电子设备制造业	0		1	3
002437	29.5	2	78.0046	21.6561	2.52222	0.0868821	0.753504	0.277801	34.6679	44.63	0.333333	0.6502	2012	医药制造业	0		1	3
002438	65.48	4	19.4006	20.8822	2.52222	0.28578	0.179221	0.165762	39.9012	22.5	0.428571	2	2012	通用设备制造业	1		1	3
002439	29.3	2	23.8508	20.8183	2.52222	0.0264426	0.0063	0.06507	41.5829	37.23	0.375	0.4913	2012	软件和信息技术服务业	1		1	4
002440	26.18	2	5.1366	22.0332	2.48611	0.2128	-0.047212	0.115761	14.3634	35.34	0.333333	0.515	2012	化学原料及化学制品制造业	1		1	4
002441	25.33	2	3.8428	21.652	2.48611	0.304141	0.058895	0.046544	14.4376	39.01	0.333333	0.6616	2012	批发业	0		1	4
002442	10.56	1	0.1925	21.5773	2.48611	0.52893	-0.170227	0.01493	59.0755	50.34	0.333333	0.3965	2012	化学原料及化学制品制造业	0		1	3
002444	31.46	2	51.938	21.9709	2.46667	0.180801	0.05542	0.15507	17.8865	48.22	0.333333	0.5029	2012	金属制品业	1		1	3
002445	20.65	2	60.0842	21.2786	2.46667	0.483889	0.150336	0.085123	57.567	56.1	0.4	0.0938	2012	广播、电视、电影和影视录音制作业	1	0	1	3
002448	25.71	2	20.5477	21.3181	2.45833	0.173162	0.18848	0.155701	22.119	19.19	0.333333	0.7322	2012	汽车制造业	0		1	4
002449	21.27	2	20.5194	21.7782	2.45833	0.269313	-0.113508	0.035541	75.4787	14.03	0.333333	1.7627	2012	计算机、通信和其他电子设备制造业	0	0	1	3
002450	22.28	2	69.6535	22.2114	2.45833	0.389179	-0.016073	0.21888	35.5533	28.63	0.428571	0.4604	2012	橡胶和塑料制品业	1		1	3
002451	13.95	1	1.0349	20.7367	2.44722	0.384148	-0.162026	0.019157	212.096	66.39	0.428571	0.1289	2012	电气机械及器材制造业	0		1	3
002453	22.15	2	53.529	20.7785	2.44722	0.321977	0.01396	0.081888	29.3238	48.66	0.375	0.1794	2012	软件和信息技术服务业	1	1	1	3
002454	22.18	2	11.5572	21.588	2.44722	0.20098	-0.15336	0.117729	16.563	61.19	0.333333	0.1312	2012	汽车制造业	0		0	2
002455	15.35	1	1.0483	21.0338	2.41111	0.447701	-0.02492	0.02003	34.3338	39.64	0.428571	0.6569	2012	化学原料及化学制品制造业	1		1	3
002456	21.62	2	83.2542	21.7167	2.41111	0.61053	1.98248	0.079987	25.0981	27.27	0.5	1.2989	2012	计算机、通信和其他电子设备制造业	0	1	1	3
002459	-2.19	1	0.9895	21.4879	2.39167	0.521183	-0.304154	-0.708275	0	14.82	0.333333	1.7787	2012	电气机械及器材制造业	0		0	2
002460	22.78	2	8.2497	20.6447	2.39167	0.256962	0.292843	0.111672	43.3931	28.9	0.333333	0.6927	2012	有色金属冶炼及压延加工业	0		1	3
002463	26	2	85.6163	22.2065	2.36944	0.224059	-0.071506	0.111113	17.3345	27.42	0.333333	1.6984	2012	计算机、通信和其他电子设备制造业	1	1	1	3
002465	24.7	2	27.7158	22.2759	2.33333	0.0896572	0.18382	0.188503	36.2797	18.25	0.333333	0.6164	2012	计算机、通信和其他电子设备制造业	0		1	4
002466	19.39	1	64.9275	21.1952	2.33333	0.374037	0.067407	0.105007	113.418	63.75	0.333333	0.1768	2012	有色金属冶炼及压延加工业	0		1	3
002467	26.51	2	6.784	20.9619	2.31389	0.17285	-0.2546	0.689681	9.40692	20.72	0.5	1.0319	2012	互联网和相关服务	1		1	3
002468	13.8	1	70.77	20.5896	2.31389	0.251503	-0.349967	-0.006199	156.386	31.9	0.375	1.2339	2012	邮政业	1		1	3
002472	21.63	2	20.1324	21.225	2.30833	0.173409	-0.162465	0.156044	19.0053	10.52	0.333333	3.1293	2012	通用设备制造业	1		1	3
002474	56.7	3	9.2552	21.0927	2.29444	0.11828	0.105041	0.207164	24.1423	32.8	0.333333	0.7476	2012	软件和信息技术服务业	0		1	4
002475	20.33	2	94.1574	21.4452	2.29444	0.187799	0.165659	0.123778	29.8909	66.7	0.571429	0.1633	2012	计算机、通信和其他电子设备制造业	0		1	3
002476	18.2	1	61.7006	20.7885	2.29444	0.0918845	0.070613	0.100919	66.2757	44.17	0.333333	0.3976	2012	化学原料及化学制品制造业	0	1	1	3
002478	21.41	2	12.7135	21.621	2.27778	0.0999221	0.134695	0.073733	17.9262	28.46	0.333333	0.8331	2012	金属制品业	1		1	3
002480	4.48	1	57.9994	21.9257	2.27778	0.46642	-0.625152	-0.2179	0	38.41	0.375	0.3949	2012	通用设备制造业	0	1	1	3
002481	20.69	2	69.6219	21.0875	2.27778	0.381682	-0.027756	0.148409	36.9655	38.53	0.333333	0.661	2012	食品制造业	0		1	3
002482	21.84	2	74.5799	22.6563	2.25556	0.548504	0.246832	0.069014	27.7969	45.75	0.333333	0.5504	2012	建筑装饰和其他建筑业	0		1	4
002483	24.15	2	75.2649	21.4295	2.25556	0.0533306	-0.223772	0.060512	33.2719	42.38	0.333333	0.7168	2012	通用设备制造业	1	1	1	3
002484	19.38	1	38.7665	21.0901	2.25556	0.0912566	-0.052058	0.110019	23.0412	37.5	0.333333	0.6	2012	计算机、通信和其他电子设备制造业	1		1	3
002486	20.9	2	77.0575	20.8291	2.21111	0.111818	-0.058975	0.054246	39.1222	22.56	0.363636	1.7837	2012	纺织服装、服饰业	0		1	3
002487	16.58	1	73.2608	21.182	2.21111	0.0625095	-0.099722	0.090064	55.6608	47.41	0.428571	0.51	2012	金属制品业	0		1	3
002488	21.05	2	6.6832	21.3356	2.19444	0.521987	0.021812	0.070418	25.4	18.75	0.333333	2.0224	2012	汽车制造业	1	0	1	3
002489	31.08	2	45.699	22.1598	2.19444	0.300086	-0.044367	0.096947	22.2669	40.81	0.5	0.6462	2012	家具制造业	1	1	1	3
002490	16.54	1	32.2553	22.3101	2.19444	0.427758	0.06595	0.039537	62.3861	35.03	0.333333	1.223	2012	专用设备制造业	0		1	3
002491	32.08	2	60.6948	21.8754	2.19444	0.481101	0.497567	0.074934	14.786	52.24	0.333333	0.2711	2012	电气机械及器材制造业	1		1	4
002492	23.14	2	63.8878	20.5982	2.16389	0.0909954	-0.013564	0.420904	23.4004	50.25	0.428571	0.1891	2012	仓储业	0		0	2
002493	15.47	1	76.8552	22.4059	2.16389	0.265577	-0.233722	0.008116	31.4739	76.44	0.333333	0.1627	2012	化学纤维制造业	1		1	3
002494	26.46	2	12.4521	20.7397	2.16389	0.041393	0.100766	0.155219	21.558	42.29	0.333333	0.3145	2012	皮革、毛皮、羽毛及其制品和制鞋业	0		1	3
002497	28.08	2	5.4099	21.3539	2.14444	0.151842	-0.147103	0.223308	19.9859	21.51	0.333333	0.4988	2012	化学原料及化学制品制造业	0		1	3
002498	71.44	4	88.463	22.2911	2.14444	0.210884	0.041881	0.078208	25.3252	85.23	0.333333	0.0408	2012	电气机械及器材制造业	0		1	3
002500	52.14	3	77.791	23.1796	2.12778	0.481348	-0.260142	0.193199	122.67	37.56	0.333333	0.8594	2012	资本市场服务	0		1	4
002502	21.87	2	24.1526	20.6572	2.12222	0.0556308	-0.081909	0.10625	30.4936	38.25	0.333333	0.6923	2012	广播、电视、电影和影视录音制作业	0		1	3
002503	34.51	2	37.6151	21.6307	2.12222	0.205856	0.46489	0.224288	25.8615	49.85	0.428571	0.5805	2012	纺织服装、服饰业	0		1	3
002505	6.6	1	24.7189	20.8982	2.11944	0.303324	0.250223	-0.025565	0	22.94	0.363636	1.1931	2012	批发业	0	1	0	2
002506	-11.42	1	2.0556	22.4618	2.11944	0.698248	-0.527731	-1.07794	0	37.38	0.333333	0.3023	2012	计算机、通信和其他电子设备制造业	0		0	1
002510	22.6	2	8.4324	21.523	2.1	0.419772	-0.192519	0.113372	19.462	8.93	0.363636	2.6372	2012	汽车制造业	0		1	4
002511	22.52	2	80.9475	21.6034	2.1	0.202447	-0.262029	0.093273	27.349	30.06	0.363636	1.158	2012	造纸及纸制品业	0		1	3
002512	15.95	1	7.4603	20.8445	2.07778	0.167135	-0.031179	0.156166	44.9002	58.29	0.428571	0.2103	2012	计算机、通信和其他电子设备制造业	0	1	1	3
002513	17.74	1	74.671	21.5386	2.07778	0.476613	0.108622	0.054688	35.9094	30.93	0.363636	1.4093	2012	化学原料及化学制品制造业	1	1	1	3
002514	15.13	1	72.06	20.1437	2.07778	0.112999	-0.135849	0.097895	59.6101	51.47	0.333333	0.4171	2012	金属制品业	1	1	1	3
002515	20.66	2	8.553	20.8533	2.07778	0.252039	-0.010575	0.185999	49.7573	27.7	0.333333	1.2278	2012	农副食品加工业	1		1	3
002516	28.48	2	6.6743	21.2928	2.06667	0.0904556	0.092279	0.138748	15.1395	54.87	0.333333	0.1236	2012	纺织业	1	1	1	3
002517	62.74	4	75.594	20.2259	2.06667	0.0340889	-0.160324	0.088544	24.497	57.69	0.428571	0.312	2012	互联网和相关服务	0	0	1	3
002518	23.34	2	66.8689	21.1394	2.06667	0.214671	-0.035551	0.10852	21.8818	66.4	0.571429	0.102	2012	电气机械及器材制造业	0		1	4
002519	31	2	46.952	21.1418	2.06667	0.288181	0.009575	0.107919	19.4932	46.59	0.333333	0.1891	2012	计算机、通信和其他电子设备制造业	1		1	3
002520	26.95	2	51.0613	20.6273	2.05833	0.217202	-0.285341	0.216635	26.2413	50.83	0.428571	0.3807	2012	通用设备制造业	1		1	3
002521	23.46	2	19.2936	21.4705	2.05833	0.0894672	0.116987	0.094527	21.1145	31.19	0.333333	0.4418	2012	造纸及纸制品业	0	1	1	3
002522	28.47	2	12.3907	20.9992	2.05833	0.145075	-0.012384	0.263757	26.3051	54.8	0.428571	0.288	2012	橡胶和塑料制品业	1	1	1	4
002524	15.65	1	57.9176	20.6591	2.03889	0.45245	0.04817	0.048223	53.3815	38.85	0.333333	0.3889	2012	卫生	0		1	3
002526	15.25	1	0.3961	21.7692	2.03889	0.333778	-0.053603	0.018762	71.0261	23.97	0.333333	0.4702	2012	专用设备制造业	0		1	3
002527	79.55	4	4.989	21.1237	2.01944	0.0726867	0.176219	0.16339	17.7881	20.77	0.333333	1.4921	2012	电气机械及器材制造业	0		1	3
002528	13.68	1	41.3193	21.5393	2.01944	0.0524612	0.005584	-0.009612	208.338	35.79	0.428571	1.1014	2012	计算机、通信和其他电子设备制造业	0		0	2
002529	58.64	3	69.4165	20.8559	2.01944	0.13166	-0.297679	0.005579	178.314	24.28	0.333333	1.3608	2012	通用设备制造业	0		1	3
002530	22.39	2	73.73	20.4326	2	0.199986	0.142476	0.176014	29.4223	38.64	0.333333	0.8822	2012	互联网和相关服务	1	1	1	3
002531	27.15	2	70.7068	21.4541	2	0.142683	0.529724	0.16228	18.9953	37.5	0.428571	0.8829	2012	电气机械及器材制造业	1		1	3
002532	22.02	2	20.5311	20.8261	2	0.197655	0.208444	0.111322	30.8552	21.96	0.333333	1.4399	2012	有色金属冶炼及压延加工业	1		1	3
300001	22.35	2	51.7992	21.1089	3.16667	0.193853	0.02279	0.128517	26.0301	49.78	0.333333	0.4476	2012	电气机械及器材制造业	0	1	1	3
300002	29.29	2	2.6435	21.7377	3.16667	0.0756831	0.293671	0.290876	13.4348	13.78	0.363636	2.3795	2012	软件和信息技术服务业	1	0	1	3
300003	78.18	4	66.5633	21.6741	3.16667	0.0360699	0.016105	0.459153	18.4213	28.92	0.375	1.6978	2012	专用设备制造业	1		1	3
300006	20.33	2	28.8565	20.7693	3.16667	0.397452	0.11681	0.08466	0	22.56	0.428571	1.4809	2012	医药制造业	0	1	1	3
300007	65.57	4	9.1797	20.2522	3.16667	0.150315	-0.0371	0.122215	27.2831	26.87	0.333333	0.7801	2012	仪器仪表制造业	0		1	4
300008	23.81	2	21.2511	20.1377	3.16667	0.0489039	-0.420584	0.080283	79.9021	34.43	0.333333	0.6744	2012	土木工程建筑业	0		1	3
300010	19.13	1	11.7885	20.4829	3.16667	0.0738191	-0.289791	0.062537	30.3831	27.15	0.363636	0.7753	2012	软件和信息技术服务业	1	1	1	4
300011	21.77	2	30.6425	20.4599	3.16667	0.180788	-0.064381	0.028522	163.019	28.03	0.333333	1.2615	2012	铁路、船舶、航空航天和其它运输设备制造业	1	0	1	3
300012	29.71	2	6.6201	20.481	3.16667	0.0588234	0.053298	0.207095	29.0231	25.04	0.375	1.8235	2012	专业技术服务业	0		1	3
300013	17.38	1	37.479	19.8507	3.16667	0.247332	-0.27163	0.050407	86.8376	30.3	0.333333	1.2221	2012	仓储业	1		1	3
300014	22.71	2	46.4672	20.6103	3.16667	0.178665	0.229541	0.172462	21.7245	45.42	0.428571	0.3126	2012	电气机械及器材制造业	0		1	3
300015	67.81	4	55.5086	21.2855	3.16667	0.183769	0.066379	0.153893	39.9111	45.01	0.428571	0.6419	2012	卫生	0		1	4
300017	30.04	2	23.1361	20.7107	3.16667	0.113027	0.48991	0.137974	25.1064	26.02	0.333333	0.8563	2012	软件和信息技术服务业	0		1	3
300019	78.37	4	1.8756	20.1517	3.16667	0.123038	0.199864	0.185754	19.3879	20.12	0.428571	1.8762	2012	化学原料及化学制品制造业	0		1	3
300020	23.2	2	53.7745	21.4535	3.16667	0.615667	0.395595	0.078108	28.0565	38.71	0.333333	0.1646	2012	软件和信息技术服务业	1		1	3
300024	20.63	2	46.3526	21.3044	3.16667	0.233158	0.410643	0.141881	37.6354	29.55	0.333333	0.4728	2012	通用设备制造业	0		1	3
300025	20.2	2	4.6647	20.0684	3.16667	0.43336	0.189493	0.085942	19.6628	22.2	0.428571	1.3225	2012	软件和信息技术服务业	1		1	3
300026	27.89	2	42.925	21.3178	3.16667	0.0837499	1.65729	0.251639	32.3832	25.28	0.333333	1.2263	2012	医药制造业	0		1	3
300027	28.02	2	25.4569	22.0614	3.16667	0.464947	1.95718	0.183302	35.8043	26.14	0.333333	0.837	2012	广播、电视、电影和影视录音制作业	1		1	4
300028	21.59	2	2.4462	20.7996	3.16667	0.35851	0.516439	0.058552	49.5916	27.21	0.428571	0.3976	2012	计算机、通信和其他电子设备制造业	0	1	1	3
300030	19.66	1	27.8569	20.3747	3.01667	0.100892	0.111704	0.114489	31.5742	23.25	0.333333	1.5252	2012	专用设备制造业	0	1	1	3
300032	18.65	1	72.7531	20.6388	3.01667	0.101862	-0.187272	0.087142	103.244	58.17	0.333333	0.2886	2012	电气机械及器材制造业	1		1	3
300035	17.91	1	2.209	20.664	3.01667	0.189457	-0.040178	0.130543	30.2924	17.24	0.333333	1.3208	2012	电气机械及器材制造业	0	0	1	3
300036	2.57	1	17.8801	20.3806	3.01667	0.210798	-0.048497	-0.04847	259.428	16.91	0.333333	1.136	2012	软件和信息技术服务业	1		1	3
300037	29.14	2	6.8938	21.0134	2.98056	0.124527	0.029752	0.225028	20.481	16.65	0.333333	2.5111	2012	化学原料及化学制品制造业	0		1	3
300040	20.7	2	20.884	21.1456	2.98056	0.439308	-0.058455	-0.08705	5.8207	21.6	0.333333	1.6644	2012	电气机械及器材制造业	0	1	1	3
300041	25.04	2	6.2196	20.5267	2.98056	0.062472	-0.13408	0.143292	20.9571	19.04	0.333333	0.9648	2012	化学原料及化学制品制造业	0	1	1	3
300042	27.45	2	8.0472	20.5531	2.98056	0.0484993	-0.136687	0.032838	69.4778	23.13	0.375	1.2516	2012	计算机、通信和其他电子设备制造业	0		0	1
300043	22.22	2	24.0029	20.7758	2.94722	0.204054	0.258178	0.117516	22.6039	39	0.428571	0.8008	2012	互联网和相关服务	0		1	4
300045	26	2	5.1274	20.4809	2.94722	0.136946	0.083018	0.138011	75.8365	22.46	0.333333	1.6723	2012	计算机、通信和其他电子设备制造业	1		1	4
300047	58.19	3	13.7269	20.9149	2.94722	0.0976556	0.126922	0.164674	17.9706	14.7	0.363636	2.649	2012	软件和信息技术服务业	0		1	3
300049	24.87	2	47.6086	20.5706	2.94722	0.154202	0.149423	0.124563	38.7872	16.21	0.416667	2.1221	2012	专用设备制造业	0	1	1	4
300050	21.85	2	4.6153	21.2398	2.94722	0.0557736	-0.03022	0.002755	150.919	33.33	0.428571	0.8653	2012	软件和信息技术服务业	0		1	3
300052	12.52	1	55.3059	20.6949	2.88889	0.0491343	0.594318	0.018194	90.7797	27.39	0.375	0.8729	2012	互联网和相关服务	0	1	0	2
300053	20.93	2	25.3956	20.2331	2.88889	0.0283232	-0.135697	0.176497	46.8355	34.93	0.333333	0.7206	2012	计算机、通信和其他电子设备制造业	0	0	1	3
300056	19.1	1	5.6602	20.3491	2.84722	0.447897	0.04226	0.020947	120.727	26.58	0.333333	1.1851	2012	专用设备制造业	0	1	1	3
300057	18.95	1	1.6256	21.4012	2.84722	0.298408	0.04306	0.108929	21.8489	51.18	0.375	0.2739	2012	有色金属冶炼及压延加工业	0		1	3
300058	73.68	4	28.6497	21.2413	2.84722	0.261626	0.090145	0.145451	34.9756	8.89	0.333333	3.3307	2012	商务服务业	1		1	3
300059	22.9	2	11.8979	21.3137	2.78333	0.0434292	-0.22155	0.158622	83.8151	28.04	0.333333	0.6024	2012	资本市场服务	0	1	1	3
300061	11.77	1	15.183	20.2219	2.78333	0.372755	-0.027542	0.004426	1720.61	56	0.333333	0.3248	2012	商务服务业	0		0	2
300062	72.91	4	11.0215	20.5026	2.78333	0.143644	0.259048	0.153806	32.6332	26.49	0.333333	1.7573	2012	电气机械及器材制造业	0		1	3
300063	19.74	1	0.586	20.3065	2.76389	0.12369	0.033766	0.053107	62.3431	51.51	0.333333	0.3931	2012	商务服务业	0		1	3
300065	4.92	1	17.8311	20.1709	2.76389	0.0280731	0.134309	-0.107803	0	18.46	0.333333	1.5206	2012	计算机、通信和其他电子设备制造业	1	0	0	2
300067	65.73	4	1.8905	20.4028	2.69444	0.00997882	-0.090322	0.087029	46.6427	44.88	0.333333	0.4539	2012	化学原料及化学制品制造业	0		1	3
300068	22.41	2	47.9779	21.851	2.69444	0.187296	0.299718	0.065592	24.1189	20.61	0.333333	1.5687	2012	电气机械及器材制造业	1	1	1	3
300070	59.93	3	29.2983	22.2605	2.69444	0.25082	0.368229	0.390706	37.212	25.3	0.333333	1.3292	2012	生态保护和环境治理业	1		1	3
300072	21.4	2	59.8342	21.3136	2.67778	0.348013	0.305251	0.209137	25.8209	28.46	0.363636	0.8714	2012	化学原料及化学制品制造业	1		1	4
300073	14.34	1	49.5098	20.6932	2.67778	0.130411	-0.063368	0.00544	89.2904	30.95	0.333333	0.6934	2012	电气机械及器材制造业	1	1	1	3
300076	24.61	2	30.6	20.863	2.66667	0.108864	0.168671	0.120583	35.8183	30.02	0.333333	1.007	2012	计算机、通信和其他电子设备制造业	1		1	3
300077	66.32	4	38.6019	21.7802	2.66667	0.0470988	-0.25519	-0.051095	71.0842	27.5	0.333333	0.5255	2012	计算机、通信和其他电子设备制造业	0	1	1	4
300078	26.13	2	6.3739	20.9313	2.66667	0.0608694	-0.082017	0.24201	27.5398	33.58	0.428571	1.036	2012	计算机、通信和其他电子设备制造业	1		1	3
300079	27.9	2	34.882	21.6072	2.66667	0.0959775	-0.094363	0.433633	20.5431	18.45	0.333333	1.1496	2012	计算机、通信和其他电子设备制造业	1	1	1	3
300080	48.02	3	0.9791	21.7078	2.51667	0.295673	-0.536302	-0.09982	0	22.56	0.428571	1.3958	2012	非金属矿物制品业	0		1	3
300081	17.53	1	0.5139	20.8057	2.61389	0.337177	0.100495	0.025951	33.759	31.91	0.333333	0.6139	2012	专业技术服务业	1		1	3
300082	22.39	2	67.4143	21.8054	2.61389	0.118062	-0.291779	0.060001	31.664	56.32	0.333333	0.2076	2012	化学原料及化学制品制造业	0	1	1	3
300083	18.14	1	86.2578	21.4039	2.61389	0.341977	0.470695	0.051367	24.946	61.5	0.428571	0.2426	2012	通用设备制造业	0		1	4
300084	7.15	1	3.7458	20.3802	2.61389	0.193795	-0.322403	0.042017	220.914	23.04	0.375	0.6962	2012	开采辅助活动	0		1	3
300085	24.21	2	0.3705	20.0718	2.59722	0.0138915	0.050315	0.110922	52.1114	23.26	0.428571	1.8573	2012	软件和信息技术服务业	0		1	4
300088	22.24	2	68.1353	21.2837	2.59722	0.18961	0.381297	0.262594	24.3649	24.86	0.363636	1.1227	2012	计算机、通信和其他电子设备制造业	0		1	4
300090	13.65	1	42.5232	21.506	2.51667	0.557468	0.349579	0.085254	54.5758	36.12	0.333333	0.6196	2012	通用设备制造业	0	1	1	3
300091	9.52	1	0.383	20.9733	2.51667	0.377869	-0.199738	-0.03884	0	22.11	0.333333	1.5061	2012	通用设备制造业	1		1	3
300093	14.99	1	66.1441	20.8779	2.48056	0.26485	-0.112023	0.085376	49.8555	26.91	0.375	1.2724	2012	非金属矿物制品业	0	1	1	3
300094	-1.8	1	66.0802	21.3733	2.48056	0.245901	-0.150074	-0.159164	0	45.26	0.375	0.4649	2012	农副食品加工业	0		1	3
300095	57.69	3	19.4523	20.6351	2.425	0.214	0.142643	0.08784	44.5205	32.73	0.428571	0.8732	2012	专用设备制造业	0	1	1	3
300098	-2.69	1	17.48	20.6307	2.425	0.157758	-0.163944	-0.443951	0	49.78	0.428571	0.3863	2012	软件和信息技术服务业	0	1	0	2
300100	30	2	61.3436	20.9178	2.40278	0.294176	0.069729	0.11804	14.3053	57.75	0.333333	0.1778	2012	汽车制造业	1		1	4
300101	26.09	2	52.6399	20.4589	2.40278	0.060564	0.186765	0.153897	133.164	38.33	0.333333	0.2625	2012	计算机、通信和其他电子设备制造业	0		1	4
300102	25	2	9.9585	21.2632	2.38611	0.0684525	-0.06959	0.283631	22.4978	16.97	0.333333	2.2428	2012	计算机、通信和其他电子设备制造业	0		1	3
300104	27.15	2	11.8344	21.6652	2.38611	0.550656	1.02787	0.169117	41.3454	46.82	0.4	0.3167	2012	互联网和相关服务	1	1	1	3
300105	23.51	2	86.769	21.6327	2.36389	0.249561	0.412083	0.192471	29.2921	23.25	0.333333	2.2899	2012	电气机械及器材制造业	0		1	4
300108	21.92	2	2.3228	19.7983	2.35	0.0323651	0.121538	0.202084	31.7993	36.79	0.428571	0.33	2012	医药制造业	0		0	2
300109	18.72	1	8.34	19.8252	2.35	0.109242	0.098754	0.097883	42.2388	19.96	0.428571	1.3908	2012	化学原料及化学制品制造业	0		1	4
300111	0.5	1	31.4098	21.809	2.34444	0.569436	-0.654803	-0.305141	0	40.98	0.428571	0.7462	2012	医药制造业	1	1	0	2
300112	21.71	2	15.41	20.0038	2.34444	0.135231	0.197678	0.103056	49.2269	22.89	0.428571	1.647	2012	仪器仪表制造业	0		1	3
300113	32.99	2	30.2078	20.5822	2.34444	0.0671116	0.419797	0.364737	37.0038	45.2	0.333333	0.4347	2012	互联网和相关服务	1		1	3
300114	19.11	1	75.6058	20.5792	2.34444	0.104854	-0.064929	0.091782	30.8139	61.48	0.333333	0.2108	2012	计算机、通信和其他电子设备制造业	0		1	4
300115	21.77	2	82.3031	21.3008	2.33056	0.162582	0.352811	0.1738	36.1248	51.61	0.428571	0.2606	2012	计算机、通信和其他电子设备制造业	0	1	1	3
300116	6.7	1	5.2095	20.189	2.33056	0.196215	0.257054	-0.100961	0	40.78	0.428571	0.2881	2012	电气机械及器材制造业	0		0	2
300117	14.87	1	52.0154	21.4499	2.33056	0.435462	0.120892	0.043152	28.9852	39.66	0.428571	0.7113	2012	建筑装饰和其他建筑业	1		1	3
300118	0.56	1	15.7898	21.9785	2.33056	0.397039	-0.407453	-0.557871	0	42.9	0.375	0.373	2012	电气机械及器材制造业	1	1	0	2
300119	28.23	2	11.4639	21.2385	2.28889	0.192441	125.633	0.242658	24.0337	43.32	0.333333	0.4624	2012	医药制造业	0		1	3
300120	24.38	2	31.261	20.2828	2.28889	0.0801772	-0.296943	0.07313	50.6515	19.4	0.333333	2.1742	2012	计算机、通信和其他电子设备制造业	0	0	1	4
300121	10.75	1	2.6782	20.4241	2.28889	0.409089	0.106093	0.02209	93.2499	51.25	0.428571	0.4103	2012	化学原料及化学制品制造业	0		1	3
300122	28.2	2	6.2708	21.5399	2.25833	0.0484981	0.272497	0.284503	61.7544	55.8	0.333333	0.5489	2012	医药制造业	0		1	3
300123	19.51	1	42.9923	20.7115	2.25833	0.247125	0.334241	0.104891	34.8772	36.23	0.333333	0.4974	2012	铁路、船舶、航空航天和其它运输设备制造业	0		1	3
300124	79.32	4	33.2985	21.6987	2.25833	0.0343744	-0.422035	0.260702	29.0836	18.75	0.333333	1.0267	2012	电气机械及器材制造业	0		1	4
300125	16.62	1	40.2665	21.1072	2.21667	0.257565	-0.185182	0.036213	74.2992	30.2	0.333333	0.8526	2012	电气机械及器材制造业	0	0	1	4
300128	26.38	2	87.8797	21.0058	2.21667	0.149609	0.348081	0.102044	25.382	51.72	0.375	0.4899	2012	计算机、通信和其他电子设备制造业	1		1	3
300129	16.57	1	0.8352	21.2909	2.2	0.261457	0.323808	0.080529	30.0193	8.98	0.363636	3.0445	2012	电气机械及器材制造业	0		1	3
300130	20.03	2	6.3846	21.0206	2.2	0.369037	0.456035	0.077295	25.0039	33.31	0.444444	0.7793	2012	专用设备制造业	0		1	3
300131	16.41	1	3.2574	20.4034	2.2	0.307148	-0.127287	0.021795	75.8771	30.6	0.428571	0.6958	2012	批发业	0		1	3
300132	66.23	4	8.0646	20.6537	2.18056	0.412047	-0.053291	0.075667	48.3311	42.43	0.4	0.6241	2012	化学原料及化学制品制造业	0		1	3
300133	30.44	2	51.7858	21.0965	2.18056	0.113786	0.343591	0.36304	28.9929	35.68	0.428571	1.0182	2012	广播、电视、电影和影视录音制作业	1	0	1	4
300134	9.12	1	66.4961	21.7844	2.18056	0.283437	0.398561	-0.178923	0	50.5	0.333333	0.416	2012	计算机、通信和其他电子设备制造业	0		1	3
300135	20.29	2	1.5209	21.0665	2.18056	0.278944	0.931515	0.047563	34.738	37.76	0.333333	0.6454	2012	化学原料及化学制品制造业	1		1	3
300136	14.96	1	26.7479	20.4754	2.15556	0.134263	0.288964	0.014824	349.855	26.89	0.333333	0.9963	2012	计算机、通信和其他电子设备制造业	0	1	1	3
300137	17.93	1	23.7028	20.7185	2.15556	0.0828429	0.362075	0.201689	45.7379	19.45	0.333333	1.3008	2012	仪器仪表制造业	0	1	1	3
300138	18.94	1	12.6447	21.0907	2.15556	0.32324	-0.146424	0.043047	28.5901	9.98	0.333333	2.1343	2012	农副食品加工业	0	1	1	4
300139	23	2	34.2728	20.9575	2.13611	0.0334007	0.300494	0.315025	32.0095	30.66	0.333333	1.0832	2012	计算机、通信和其他电子设备制造业	1		1	3
300142	25.46	2	24.0558	21.8381	2.13611	0.148862	0.222222	0.47231	30.2025	14.86	0.333333	2.4361	2012	医药制造业	0	1	1	3
300143	8.42	1	14.5629	20.536	2.06111	0.128365	-0.008743	-0.004116	263.944	36.54	0.428571	0.5802	2012	卫生	0		1	3
300144	29.92	2	72.4073	21.8051	2.06111	0.074955	0.42291	0.512567	27.6537	34.92	0.333333	1.0452	2012	文化艺术业	1		1	3
300145	24.36	2	21.6752	21.0384	2.06111	0.211761	0.156236	0.139657	22.2065	37.75	0.428571	0.5966	2012	通用设备制造业	1		1	3
300146	70.07	4	13.7457	21.4532	2.04444	0.0819437	0.638112	0.310987	45.4051	57.49	0.428571	0.1797	2012	食品制造业	0		1	3
300147	25.78	2	72.781	21.7527	2.04444	0.477047	0.162141	0.15691	31.4003	34.13	0.333333	0.7457	2012	医药制造业	0	1	1	3
300148	24.78	2	65.7501	20.1489	2.04444	0.0792999	-0.121753	0.103896	74.3591	65.17	0.4	0.0364	2012	互联网和相关服务	0		1	3
300149	25.33	2	73.8755	20.2666	2.025	0.0258112	0.193259	0.172997	38.6546	32.12	0.428571	1.2559	2012	研究和试验发展	0		1	3
300150	34.27	2	13.0556	21.1102	2.025	0.0587257	-0.23168	0.336104	27.8865	21.11	0.333333	1.4543	2012	软件和信息技术服务业	1	1	1	3
300151	22.54	2	0.7492	20.366	2.025	0.0540541	-0.056361	0.076997	28.0964	49.91	0.5	0.2983	2012	专用设备制造业	0		1	3
300153	16.45	1	75.64	20.7257	2.00556	0.0994957	-0.048893	0.033388	87.5198	52.58	0.333333	0.4464	2012	电气机械及器材制造业	0		1	3
300154	24.98	2	34.0993	21.1727	2.00556	0.125975	0.01851	0.121193	21.6621	39.52	0.333333	0.8522	2012	通用设备制造业	0	1	1	3
600006	50.79	3	61.0042	22.9815	13.4278	0.461339	-0.287918	-0.006473	43.1063	60.1	0.333333	0.017	2012	汽车制造业	0		-1	0
600008	29.55	2	62.0206	23.2249	12.6778	0.606141	0.045007	0.183238	12.8744	59.52	0.363636	0.0212	2012	水的生产和供应业	1		-1	0
600010	14.82	1	66.0264	24.8694	11.8111	0.795703	-0.125613	0.010292	134.342	61.2	0.357143	0.0286	2012	黑色金属冶炼及压延加工业	0		-1	0
600011	63.72	4	93.4948	25.8351	11.0694	0.687221	-0.028143	0.068082	14.6452	36.05	0.333333	1.0699	2012	电力、热力生产和供应业	1		-1	0
600012	71.2	4	83.038	22.9479	9.98333	0.266278	-0.021307	0.501877	7.99551	31.46	0.333333	1.631	2012	道路运输业	0		-1	0
600017	55.98	3	67.0418	23.2793	6.20556	0.329479	0.431296	0.187552	10.977	41.09	0.363636	0.3614	2012	水上运输业	0		-1	0
600018	72.21	4	91.208	25.0515	6.18056	0.381746	0.066758	0.231022	10.2488	40.8	0.333333	1.2118	2012	水上运输业	0		-1	0
600019	82.6	5	81.6863	25.8323	12.0528	0.372902	-0.25728	0.018817	8.02523	76.68	0.333333	0.0173	2012	黑色金属冶炼及压延加工业	0		-1	0
600021	26.36	2	77.438	23.431	9.17222	0.54165	-0.152192	0.089931	8.626	42.84	0.384615	0.7166	2012	电力、热力生产和供应业	0		-1	0
600026	55.47	3	84.8721	24.4645	10.6056	0.462844	-0.380864	-0.041722	114.664	46.36	0.363636	0.8251	2012	水上运输业	0		-1	0
600027	63.06	4	88.0926	24.7481	7.91111	0.689169	0.021641	0.034739	15.15	44.19	0.333333	0.7402	2012	电力、热力生产和供应业	0		-1	0
600028	80.95	5	96.5222	27.6613	11.3972	0.542363	0.054894	0.031559	9.04661	75.79	0.375	0.259	2012	石油和天然气开采业	1		-1	0
600029	76.75	4	80.6423	25.4676	9.43333	0.764302	0.085601	0.027443	10.1155	42.27	0.444444	0.7549	2012	航空运输业	0	0	-1	0
600030	83.35	5	50.8772	25.5923	9.98611	0.442457	0.125722	0.715644	34.1752	20.51	0.444444	0.8308	2012	资本市场服务	0		-1	0
600031	76.97	4	63.8693	24.251	9.49444	0.549099	-0.214994	0.130201	13.3791	56.38	0.363636	0.0981	2012	专用设备制造业	1		-1	0
600035	27.23	2	66.34	22.3375	8.80833	0.294426	-0.021182	0.327198	14.2167	40.37	0.333333	0.6582	2012	道路运输业	0		-1	0
600039	26.64	2	66.6414	22.802	9.76667	0.58648	0.304716	0.037257	9.54098	66.427	0.363636	0.0147	2012	土木工程建筑业	0		-1	0
600048	66.38	4	74.1969	24.7953	6.41667	0.638146	0.676636	0.194375	9.72849	42.14	0.333333	0.1566	2012	房地产业	0		-1	0
600050	57.25	3	68.268	24.3906	10.2278	0.000384241	0	0.031203	10.5599	62.18	0.5	0.0322	2012	电信、广播电视和卫星传输服务	1		-1	0
600051	56.46	3	36.8341	21.5461	15.725	0.280467	1.20598	0.000711	117.601	29.9	0.4	0.2753	2012	批发业	1		-1	0
600054	27.62	2	56.221	21.8309	15.6528	0.365924	0.060265	0.190054	22.7562	41.95	0.333333	0.2341	2012	公共设施管理业	0		-1	0
600056	68	4	75.4734	22.2096	15.6278	0.641791	1.92827	0.0541	15.3255	67.1	0.375	0.0745	2012	批发业	1		-1	0
600057	25.98	2	70.9315	21.3494	15.575	0.052153	0	0.004565	30.838	64.46	0.333333	0.0897	2012	商务服务业	0		-1	0
600058	52.78	3	65.3341	22.9881	15.5917	0.0611263	0.476067	-0.006755	0	62.56	0.333333	0.0192	2012	批发业	1		-1	0
600059	68.85	4	55.0104	21.8525	15.625	0.286385	0.094644	0.128557	37.6998	40.55	0.363636	0.1758	2012	酒、饮料和精制茶制造业	1		-1	0
600060	61.24	4	68.2528	23.5816	15.6917	0.503674	0.080375	0.071729	8.10067	41.15	0.375	0.2566	2012	计算机、通信和其他电子设备制造业	0		-1	0
600061	13.48	1	44.9226	20.3846	15.6167	0.405236	-0.179876	-0.00038	366.274	35.99	0.333333	0.2253	2012	资本市场服务	0		-1	0
600062	67.59	4	80.2534	22.207	15.6083	0.145027	0.061311	0.104627	20.5813	49.12	0.363636	0.1877	2012	医药制造业	1		-1	0
600064	77.24	4	45.5736	23.2126	15.6528	0.591467	-0.304247	0.247238	15.1129	34.65	0.5	0.2026	2012	房地产业	1		-1	0
600066	71.39	4	67.5245	23.3654	15.6472	0.47844	0.166757	0.082837	11.4682	31.52	0.333333	0.3185	2012	汽车制造业	0		-1	0
600067	79.17	4	54.1381	22.6023	15.6472	0.585152	-0.215788	0.181329	8.9584	25.25	0.333333	0.8337	2012	房地产业	0		-1	0
600068	60.84	4	54.3236	24.2692	15.5972	0.715189	0.055256	0.039413	10.1583	40.54	0.555556	0.2171	2012	土木工程建筑业	0		-1	0
600069	10.54	1	35.9308	22.3245	15.6667	0.615463	-0.083798	-0.099571	406.641	20.32	0.444444	0.7608	2012	造纸及纸制品业	0		-1	0
600070	31.51	2	28.4535	20.5306	15.575	0.369586	-0.299585	0.089243	7.61212	25.75	0.5	0.1429	2012	互联网和相关服务	1		-1	0
600071	52.62	3	39.883	20.2238	15.5917	0.0858787	0.16049	0.001557	0	39.46	0.333333	0.0659	2012	仪器仪表制造业	0		-1	0
600073	22.41	2	68.2475	21.8805	15.4917	0.40774	0.278865	0.014193	37.1248	36.27	0.333333	0.788	2012	食品制造业	0		-1	0
600074	0.18	1	34.67	21.8822	15.5222	1.09269	-0.080269	-0.336969	0	21.66	0.333333	0.6542	2012	计算机、通信和其他电子设备制造业	1		-1	0
600076	9.49	1	13.57	19.535	15.5972	0.779228	-0.737979	-2.3216	0	9.34	0.333333	0.4154	2012	木材加工及木、竹、藤、棕、草制品业	0		-1	0
600077	32.08	2	71.2729	22.0592	15.6139	0.000344591	0	0.198201	1.59291	55.86	0.428571	0.3731	2012	房地产业	1		-1	0
600079	23.53	2	66.6759	22.281	15.5694	0.428185	2.40071	0.118698	20.4879	16.9	0.333333	0.4799	2012	医药制造业	0		-1	0
600080	17.74	1	31.05	20.7878	15.5528	0.101869	0.403651	0.093415	47.288	20.64	0.428571	0.4714	2012	医药制造业	0	0	-1	0
600081	24.41	2	66.3003	20.8176	15.4944	0.355153	-0.176916	0.073223	13.4739	65	0.333333	0.0288	2012	汽车制造业	0		-1	0
600085	63.21	4	70.049	22.2893	15.5167	0.390907	-0.000261	0.139833	26.4084	55.24	0.363636	0.1023	2012	医药制造业	1		-1	0
600087	0.55	1	56.105	23.5943	15.5528	0.712258	0.152804	-0.190051	0	54.92	0.333333	0.0164	2012	水上运输业	1	0	-1	0
600094	26.02	2	75.1735	21.8979	15.4944	0.000590599	0.961245	0.204275	41.4152	54.51	0.444444	0.4095	2012	房地产业	0		-1	0
600096	48.93	3	64.6512	23.1666	15.4778	0.555722	-0.14387	-0.054751	0	47.5	0.333333	0.1478	2012	化学原料及化学制品制造业	0	0	-1	0
600097	18.23	1	62.2054	20.9584	15.5333	0.00108311	0	-0.104235	39.1604	43.02	0.333333	0.4263	2012	渔业	0		-1	0
600098	79.78	4	86.5797	23.4185	15.4528	0.297251	-0.090765	0.097458	17.7471	62.23	0.444444	0.2557	2012	电力、热力生产和供应业	0		-1	0
600100	53.55	3	34.0729	23.6503	15.5111	0.638657	-0.006204	0.029771	17.6219	23.88	0.428571	0.2521	2012	计算机、通信和其他电子设备制造业	1		-1	0
600103	36.93	2	28.2806	21.9063	15.4944	0.60896	-0.181555	-0.174725	0	9.89	0.333333	1.6552	2012	造纸及纸制品业	0		-1	0
600104	71.48	4	91.6824	25.6433	15.1	0.148662	0.123539	0.082226	5.80081	74.3	0.333333	0.112	2012	汽车制造业	0		-1	0
600105	17.66	1	35.413	21.8185	15.2556	0.515531	-0.204305	0.00069	74.6518	31.93	0.5	0.1284	2012	电气机械及器材制造业	1		-1	0
600107	20.22	2	26.8035	20.4483	15.1528	0.524423	1.52368	0.117658	73.7867	20.39	0.333333	0.259	2012	纺织服装、服饰业	0		-1	0
600109	71.06	4	73.8312	23.1905	15.4	0.462472	0.148417	0.281679	84.0873	21.14	0.333333	1.6594	2012	资本市场服务	0	0	-1	0
600110	55.12	3	13.2374	21.8108	15.2333	0.352045	5.82168	-0.053285	0	7.45	0.333333	1.5007	2012	有色金属冶炼及压延加工业	0		-1	0
600111	67.06	4	54.8586	23.2213	15.2694	0.28032	0.096739	0.218872	54.2259	38.92	0.416667	0.2911	2012	有色金属冶炼及压延加工业	0		-1	0
600114	18.14	1	46.1419	20.9116	8.63889	0.453555	0.020943	0.04805	36.0179	33.34	0.333333	0.4232	2012	金属制品业	1		-1	0
600115	65.01	4	87.9956	25.3547	15.1556	0.753447	-0.08164	0.009669	11.9929	42.84	0.363636	0.9666	2012	航空运输业	0	0	-1	0
600118	61.09	4	62.5083	21.1582	15.3139	0.0524766	0.644299	0.068872	36.6178	51.32	0.363636	0.0998	2012	计算机、通信和其他电子设备制造业	1		-1	0
600119	21.91	2	53.6	20.6855	14.9611	0.324077	-0.809976	0.029274	34.1471	38.61	0.333333	0.3838	2012	道路运输业	0		-1	0
600123	84.04	5	57.4699	23.581	14.0389	0.385161	0.129262	0.308589	13.8169	45.11	0.333333	0.0579	2012	煤炭开采和洗选业	0		-1	0
600125	60.28	4	58.6147	22.1579	14.6389	0.0824044	0.644501	0.134729	20.2912	15.9	0.333333	1.4025	2012	铁路运输业	0		-1	0
600126	5	1	65.7849	22.8268	14.8056	0.649573	-0.221197	-0.019135	0	65.07	0.363636	0.0358	2012	黑色金属冶炼及压延加工业	1		-1	0
600127	11.08	1	19.0211	20.4097	14.6528	0.405743	-0.075568	-0.034266	367.204	17.02	0.333333	0.0787	2012	农副食品加工业	0		-1	0
600128	25.56	2	32.7527	21.4555	15.3333	0.333194	0.048255	0.025671	29.2872	24.02	0.5	0.244	2012	批发业	1		-1	0
600129	-6.8	1	43.8256	21.6235	15.1194	0.610912	0.55906	-0.026654	0	38.81	0.333333	0.1304	2012	医药制造业	0		-1	0
600130	20.15	2	39.4542	20.4576	12.4861	0.0855906	-0.309228	0.05484	37.6637	21.71	0.333333	0.8351	2012	计算机、通信和其他电子设备制造业	1		-1	0
600131	20.83	2	52.2574	21.5582	14.7472	0.635139	0.192067	0.080811	40.2782	23.918	0.363636	1.1401	2012	软件和信息技术服务业	0		-1	0
600132	29.14	2	51.9499	21.8957	15.1667	0.472312	0.122813	0.050575	60.3868	20	0.363636	1.525	2012	酒、饮料和精制茶制造业	0		-1	0
600136	16.25	1	44.8453	18.8261	14.8278	0.57481	2.27786	0.093412	0	19.39	0.428571	1.2424	2012	广播、电视、电影和影视录音制作业	0		-1	0
600138	59.46	3	58.5292	21.9152	15.0778	0.51161	0.114412	0.067009	12.528	16.56	0.363636	0.7059	2012	商务服务业	1		-1	0
600141	62.6	4	58.1991	22.7137	13.5417	0.580502	0.244722	0.041169	24.5721	24.41	0.384615	0.5617	2012	化学原料及化学制品制造业	0		-1	0
600143	24.94	2	19.0094	23.1106	8.52222	0.357611	0.051101	0.063758	18.3171	17.13	0.363636	1.3695	2012	橡胶和塑料制品业	0		-1	0
600148	16.34	1	60.52	20.2805	14.6139	0.56956	-0.230433	0.02913	70.0175	37.01	0.375	0.6677	2012	汽车制造业	0		-1	0
600150	18.21	1	75.083	22.9285	14.6139	0.00222251	0	0.000928	1722.71	61.06	0.333333	0.1856	2012	铁路、船舶、航空航天和其它运输设备制造业	0		-1	0
600151	34.38	2	63.9991	22.3903	14.5722	0.169517	-0.118068	-0.842943	0	31.86	0.333333	0.4962	2012	计算机、通信和其他电子设备制造业	0	0	-1	0
600152	-6.39	1	42.7203	21.5562	14.5611	0.61403	-0.082065	-0.040915	0	24.28	0.333333	0.7599	2012	电气机械及器材制造业	1		-1	0
600153	63.61	4	65.9265	23.4015	14.5417	0.698499	-0.152725	0.038988	5.89205	46.38	0.333333	0.1378	2012	批发业	0		-1	0
600155	1.85	1	35.64	20.3228	14.2861	1.90418	-0.644813	-0.370266	0	29.85	0.333333	0.3229	2012	资本市场服务	1		-1	0
600157	27.16	2	75.6453	23.9106	14.6333	0.658705	0	0.219003	13.9472	40.38	0.375	0.4502	2012	电力、热力生产和供应业	0		-1	0
600158	64.67	4	27.7026	20.9763	14.7611	0.137303	-0.398607	0.12467	47.5613	22.0733	0.428571	0.1981	2012	体育	0		-1	0
600160	68.58	4	62.1842	22.3847	14.5139	0.140327	-0.197551	0.094472	21.8252	51.93	0.333333	0.1217	2012	化学原料及化学制品制造业	1	0	-1	0
600162	27.12	2	55.2785	21.9144	14.5611	0.606099	0	0.049101	85.3779	52.89	0.428571	0.0259	2012	房地产业	0		-1	0
600165	10.43	1	52.16	21.2254	14.5889	0.397643	-0.005582	0.016899	38.8907	29.76	0.363636	0.7712	2012	化学原料及化学制品制造业	0		-1	0
600166	62.36	4	67.2441	24.1649	14.5806	0.523294	-0.239315	-0.02329	13.4854	32.93	0.333333	0.4698	2012	汽车制造业	1		-1	0
600167	29.05	2	62.049	20.732	13.925	0.539063	0	0.273107	18.639	46.97	0.428571	0.3741	2012	电力、热力生产和供应业	0		-1	0
600169	7.82	1	44.9297	23.7125	14.325	0.734281	-0.088763	-0.041848	0	27.34	0.333333	0.5132	2012	专用设备制造业	0		-1	0
600170	61.3	4	74.3645	23.8944	14.5222	0.622343	0.126162	0.016543	10.9465	72.88	0.375	0.0103	2012	土木工程建筑业	0		-1	0
600171	59.88	3	31.1133	21.4818	14.2694	0.1248	0.020751	-0.002482	82.6531	27.81	0.428571	0.0992	2012	计算机、通信和其他电子设备制造业	0		-1	0
600172	19.47	1	38.5444	22.0689	14.0972	0.474388	0.242136	0.153814	21.138	24.83	0.333333	0.5127	2012	非金属矿物制品业	0		-1	0
600173	57.51	3	50.6289	21.7066	13.7111	0.418072	-0.958211	0.119519	39.8598	43.32	0.333333	0.3054	2012	房地产业	1		-1	0
600175	18.43	1	10.4877	21.8492	13.7306	0.366644	0.421348	0.036141	44.9944	21.79	0.333333	0.6659	2012	综合	1		-1	0
600176	71.55	4	82.4652	22.8551	13.6917	0.34585	0	0.059201	31.2339	32.79	0.333333	1.1504	2012	非金属矿物制品业	1		-1	0
600177	75.95	4	44.1814	23.9926	14.1167	0.686971	0	0.194008	10.6101	31.41	0.416667	0.2598	2012	纺织服装、服饰业	1		-1	0
600179	6.03	1	50.67	21.2428	14.1583	0.814131	0.051455	-0.057368	172.683	49.94	0.333333	0.037	2012	装卸搬运和运输代理业	0		-1	0
600180	18.62	1	75.534	21.8181	14.4944	0.00829395	0	0.074974	18.143	71.12	0.333333	0.1343	2012	批发业	0		-1	0
600183	68.19	4	52.7732	22.3444	14.175	0.285146	0.083122	0.059631	17.7574	16.15	0.333333	1.7467	2012	计算机、通信和其他电子设备制造业	0		-1	0
600185	35.18	2	61.7228	21.9514	13.5556	0.17754	0	0.240748	12.5516	51.94	0.333333	0.1486	2012	房地产业	0		-1	0
600186	7.15	1	29.4554	21.6908	14.35	0.621017	-0.082761	-0.108362	114.551	11.9	0.4	1.3697	2012	食品制造业	0		-1	0
600187	51.58	3	57.1873	21.0742	14.1389	0.248904	-0.134612	0.187997	43.7142	53.77	0.375	0.0452	2012	水的生产和供应业	0		-1	0
600188	65.31	4	93.6444	24.9597	14.5	0.419374	0.265314	0.070368	16.0583	52.86	0.363636	0.7571	2012	煤炭开采和洗选业	0		-1	0
600193	60.22	4	36.3887	20.2854	13.5944	0.0915812	0	1.29183	36.0329	14.7	0.428571	1.4497	2012	建筑装饰和其他建筑业	0		-1	0
600195	69.47	4	68.1023	21.6323	13.9833	0.222311	-0.230974	0.091155	20.2887	58.46	0.333333	0.0917	2012	医药制造业	1		-1	0
600196	63	4	69.6396	23.2352	14.4	0.431422	0	0.277353	12.7781	41.09	0.444444	0.4787	2012	医药制造业	0		-1	0
600199	34.23	2	64.1087	21.608	14.3861	0.301687	0.365279	0.326801	19.0132	32.07	0.333333	0.2682	2012	酒、饮料和精制茶制造业	0		-1	0
600200	23.75	2	22.4695	21.2412	13.75	0.520684	1.3138	0.022885	69.1592	19.69	0.5	0.2047	2012	医药制造业	1		-1	0
600202	11.37	1	35.79	21.7816	13.5778	0.690024	0.047494	0.005529	92.3715	34.03	0.333333	0.0638	2012	电气机械及器材制造业	0		-1	0
600203	38.25	2	40.2024	20.8037	13.6306	0.510022	1.12737	0.010822	34.4913	38.76	0.333333	0.2812	2012	计算机、通信和其他电子设备制造业	0		-1	0
600206	35.69	2	41.4903	20.7318	13.7833	0.392644	-0.322579	-0.312152	0	40.66	0.333333	0.1441	2012	有色金属冶炼及压延加工业	1		-1	0
600208	59.95	3	83.719	23.5518	13.5222	0.492776	0.071435	0.306019	11.5553	57.12	0.428571	0.2742	2012	房地产业	1		-1	0
600210	55.69	3	29.1704	22.8403	13.3528	0.635434	-0.299805	0.032733	25.5789	22.99	0.333333	0.1888	2012	橡胶和塑料制品业	0		-1	0
600211	10.42	1	49.5274	20.2319	13.4444	0.292445	0.144549	0.007807	70.4507	21.62	0.333333	1.21	2012	医药制造业	0		-1	0
600215	27.59	2	30.85	22.1013	13.3111	0.380662	-0.781025	0.087759	218.898	21.88	0.363636	0.5425	2012	房地产业	0	0	-1	0
600217	10.22	1	40.84	21.5271	13.0417	0.943332	0.192593	-0.023114	456.711	29	0.333333	0.4121	2012	废弃资源综合利用业	0		-1	0
600219	58.57	3	50.2389	24.1073	13.0222	0.514479	0.226603	0.065943	15.9449	43.34	0.333333	0.0879	2012	有色金属冶炼及压延加工业	0		-1	0
600220	-2.27	1	37.7665	22.0824	13.2611	0.617732	-0.118975	-0.488568	0	29.99	0.333333	0.2244	2012	纺织业	1		-1	0
600223	61.81	4	78.7737	20.2622	12.9667	0.634449	0	0.131757	17.3909	52.62	0.4	0.3022	2012	房地产业	0		-1	0
600228	-2.57	1	25.68	20.0365	13.95	0.936789	-0.280003	-0.130533	0	25.68	0.4	0.0868	2012	互联网和相关服务	0		-1	0
600229	3.12	1	37.0759	21.6819	12.8111	0.532927	-0.24874	-0.125745	0	34.26	0.363636	0.0712	2012	新闻和出版业	0		-1	0
600231	11.16	1	65.7687	23.2759	12.6389	0.718286	-0.092127	-0.035106	87.6242	53.67	0.333333	0.1176	2012	黑色金属冶炼及压延加工业	0		-1	0
600233	27.62	2	44.7597	20.3013	12.5639	0.0419552	-0.316482	0.179018	13.079	40.18	0.333333	0.2588	2012	邮政业	0		-1	0
600234	-2.91	1	23.41	19.6554	12.5444	1.31754	0.036174	-1.73356	0	18.82	0.333333	0.4017	2012	计算机、通信和其他电子设备制造业	0		-1	0
600235	13.11	1	63.42	21.4631	12.5444	0.553948	-0.061894	0.021367	97.0098	50.26	0.333333	0.1888	2012	造纸及纸制品业	1		-1	0
600236	21.56	2	74.6299	23.1109	12.7722	0.696372	0.069158	0.094249	21.0027	50.51	0.363636	0.4205	2012	电力、热力生产和供应业	0		-1	0
600238	27.43	2	33.4779	21.2147	12.9472	0.369988	-0.528223	0.084956	21.388	17.39	0.5	0.9586	2012	酒、饮料和精制茶制造业	0		-1	0
600240	28.82	2	55.5345	22.0696	12.5083	0.672376	0.941664	0.204082	30.5511	23.53	0.4	0.9864	2012	房地产业	1		-1	0
600246	88	5	53.7485	22.5997	12.275	0.606085	-0.288599	0.154468	9.76904	51.16	0.363636	0.0319	2012	房地产业	1		-1	0
600249	22.55	2	28.9441	21.6073	8.91667	0.139537	-0.145593	0.031298	60.1883	18.52	0.6	0.5313	2012	化学原料及化学制品制造业	0		-1	0
600250	-9.76	1	49.56	21.7348	11.8194	0.918639	-0.010696	-0.001312	0	34.99	0.333333	0.3798	2012	批发业	1		-1	0
600252	59.91	3	33.0803	21.8707	12.0833	0.215727	0.330784	0.437123	14.5557	22.52	0.333333	0.2953	2012	医药制造业	0		-1	0
600253	20.13	2	48.1877	21.8276	12.0111	0.69553	0.010514	0.00468	71.3865	39.61	0.363636	0.1386	2012	医药制造业	0		-1	0
600255	52.3	3	33.1871	21.4582	12.1083	0.437186	-0.356736	0.001616	165.099	28.74	0.333333	0.2077	2012	有色金属冶炼及压延加工业	0		-1	0
600256	61.97	4	66.3271	23.2972	12.5972	0.453041	1.57835	0.292755	58.3085	43.97	0.4	0.2559	2012	石油和天然气开采业	0		-1	0
600258	28.95	2	64.1239	20.9671	12.5833	0.336384	-0.09198	0.060981	18.9857	60.12	0.333333	0.0348	2012	住宿业	1		-1	0
600261	69.64	4	62.481	21.9199	12.4472	0.33704	-0.05551	0.039198	26.4429	32.14	0.333333	0.5112	2012	电气机械及器材制造业	1	0	-1	0
600262	65.45	4	62.9566	21.8912	12.5	0.636068	0.236465	0.055551	14.2014	35.44	0.333333	0.7813	2012	专用设备制造业	0		-1	0
600267	60.51	4	80.9516	22.6398	12.4333	0.352597	0.04016	0.048938	46.4716	38.2	0.333333	0.5335	2012	医药制造业	1		-1	0
600270	70.78	4	70.8518	22.5176	12.0083	0.118229	0.024642	0.160134	11.31	63.46	0.333333	0.0693	2012	装卸搬运和运输代理业	1		-1	0
600271	74.48	4	61.435	22.3431	9.47222	0.321583	0.262022	0.101083	10.0294	40.07	0.333333	0.2298	2012	计算机、通信和其他电子设备制造业	1		-1	0
600272	20.38	2	31.19	20.2549	11.8361	0.502748	1.19967	0.076188	40.4424	26.51	0.333333	0.166	2012	零售业	0		-1	0
600273	16.81	1	50.9718	20.9964	9.51111	0.403844	-0.425684	-0.095883	125.76	50.97	0.333333	0.0284	2012	化学原料及化学制品制造业	1		-1	0
600276	24.42	2	80.1583	22.4021	12.2028	0.138166	0.371373	0.239225	32.3262	24.45	0.333333	1.3673	2012	医药制造业	1		-1	0
600277	14.86	1	85.5873	23.1161	12.4333	0.512439	-0.501741	0.021521	36.8219	85.23	0.428571	0.0056	2012	化学原料及化学制品制造业	0		-1	0
600278	19.84	1	73.247	21.7047	12.4694	0.112713	-0.01568	0.016284	16.6545	72.43	0.333333	0.0156	2012	批发业	0		-1	0
600280	27.68	2	50.4806	22.3583	12.2639	0.802169	0.081966	0.018066	88.0292	40.41	0.4	0.95	2012	零售业	1		-1	0
600282	66.37	4	84.2468	23.8871	12.2833	0.748256	-0.212479	-0.029159	0	56.53	0.333333	0.492	2012	黑色金属冶炼及压延加工业	1		-1	0
600285	22.73	2	32.3422	20.9369	12.2028	0.453269	0.303801	0.075908	51.8176	9.63	0.333333	1.1672	2012	医药制造业	0		-1	0
600287	22.78	2	58.7747	21.9465	12.3333	0.716528	0.386121	0.011739	94.1559	50.43	0.4	0.1321	2012	批发业	1		-1	0
600288	63.34	4	35.4866	21.0476	12.0889	0.214006	0.023599	0.020954	29.4094	34.52	0.333333	0.0423	2012	计算机、通信和其他电子设备制造业	1		-1	0
600293	10.76	1	36.7345	21.77	12.2833	0.718291	-0.054821	-0.018503	2117.36	12.68	0.333333	1.918	2012	非金属矿物制品业	0		-1	0
600295	23.64	2	52.5066	23.3473	11.6806	0.728351	-0.170973	0.069098	9.71802	40.7	0.333333	0.212	2012	黑色金属冶炼及压延加工业	0		-1	0
600297	15.75	1	48.49	20.9101	12.125	0.327088	0.102935	0.053618	39.6878	48.36	0.333333	0.0136	2012	零售业	0		-1	0
600298	55.19	3	61.1546	22.1786	12.3694	0.500559	0.110213	0.098917	19.2106	39.37	0.545455	0.3696	2012	食品制造业	0		-1	0
600299	-1.34	1	58.18	23.4233	12.6972	0.867145	-0.199124	-0.121819	0	53.96	0.333333	0.0697	2012	医药制造业	1		-1	0
600302	6.12	1	47.5886	21.012	12.05	0.133293	-0.356074	-0.088909	0	47.11	0.428571	0.0526	2012	专用设备制造业	0		-1	0
600303	62.44	4	22.3782	22.1377	12.0139	0.523089	-0.212448	-0.008598	16.2325	20.65	0.333333	0.0562	2012	汽车制造业	0		-1	0
600305	9.3	1	69.5524	21.6824	11.9028	0.801011	0.101522	-0.057874	0	51.94	0.333333	0.2043	2012	食品制造业	1	0	-1	0
600308	67.66	4	36.6276	23.2158	12.2583	0.627744	-0.035299	-0.006721	77.6688	34.39	0.333333	0.0457	2012	造纸及纸制品业	0		-1	0
600309	68.98	4	74.0585	23.2048	11.9889	0.538469	0.145424	0.226691	11.1771	50.5	0.363636	0.1289	2012	化学原料及化学制品制造业	0		-1	0
600310	60.58	4	63.3987	22.316	11.8361	0.373361	-0.177652	0.029253	24.5023	52.21	0.4	0.2007	2012	电力、热力生产和供应业	0		-1	0
600312	14.42	1	36.9547	22.5696	11.8611	0.547122	0.295214	0.04518	43.8163	24.91	0.333333	0.2116	2012	电气机械及器材制造业	0		-1	0
600315	30.76	2	77.4582	22.0403	11.7944	0.289655	0.207202	0.157474	36.4071	26.78	0.375	0.4978	2012	化学原料及化学制品制造业	0		-1	0
600320	5.83	1	48.6801	24.5692	12.0278	0.690439	-0.07305	-0.0703	0	28.83	0.454545	0.6358	2012	专用设备制造业	0		-1	0
600323	63.79	4	49.3968	22.0059	12.0167	0.385399	-0.003988	0.252552	19.6683	23.79	0.333333	0.9937	2012	生态保护和环境治理业	0		-1	0
600325	60.3	4	48.1706	23.2026	8.85	0.628154	-0.416739	0.185244	11.8241	21.91	0.363636	0.5162	2012	房地产业	0		-1	0
600327	26.02	2	66.4117	21.54	10.5167	0.462252	-0.040666	0.024878	19.2941	43.156	0.333333	0.283	2012	零售业	1		-1	0
600328	3.84	1	47.1379	21.8312	12.025	0.618582	-0.066392	-0.023378	0	44.87	0.333333	0.0386	2012	化学原料及化学制品制造业	0		-1	0
600329	56.78	3	65.5083	22.0888	11.5694	0.460547	0.241786	0.097449	17.0997	44.043	0.333333	0.3116	2012	医药制造业	0		-1	0
600330	-1.32	1	16.8238	21.4332	11.9528	0.390971	-0.108446	-0.179943	0	8.11	0.333333	2.2737	2012	计算机、通信和其他电子设备制造业	1		-1	0
600331	-2.66	1	34.6783	22.4917	11.0306	0.781046	-0.038113	-0.080792	0	26.395	0.333333	0.1871	2012	有色金属冶炼及压延加工业	0		-1	0
600332	70.08	4	78.8023	22.0501	11.9028	0.0630284	0.301121	0.053235	38.566	48.2	0.555556	0.5822	2012	医药制造业	0		-1	0
600335	25.9	2	85.2444	21.983	11.8222	0.246676	-0.743867	0.010139	13.7391	62.13	0.333333	0.2659	2012	批发业	0		-1	0
600336	13.98	1	50.1279	21.7147	12.0056	0.50222	-0.179099	0.020624	9.81143	45.7269	0.428571	0.0943	2012	电气机械及器材制造业	0		-1	0
600337	55.98	3	57.8432	21.8199	12.0944	0.187986	-0.249845	0.013493	172.909	42.32	0.333333	0.2339	2012	零售业	0	0	-1	0
600338	11.66	1	37.68	19.5227	12.0111	1.05871	-0.195711	-0.017034	0	29.44	0.333333	0.3067	2012	有色金属矿采选业	0		-1	0
600339	4.22	1	40.9673	21.9386	12.0167	0.622806	-0.131274	-0.086905	0	22.86	0.363636	0.7686	2012	开采辅助活动	0		-1	0
600340	35.88	2	85.6813	22.3825	9	0.444927	20.1101	0.208233	13.3371	68.88	0.333333	0.0903	2012	房地产业	0		-1	0
600346	9.06	1	53.08	21.6188	11.3639	0.773094	0.358775	-0.01072	128.286	50.03	0.428571	0.067	2012	化学纤维制造业	0		-1	0
600348	30.29	2	63.8932	23.6449	9.36111	0.420329	0.026921	0.043916	15.5567	58.34	0.428571	0.0297	2012	煤炭开采和洗选业	0		-1	0
600351	70.74	4	36.0939	21.7199	10.2639	0.404572	-0.024604	0.071956	33.634	21.52	0.444444	0.4693	2012	医药制造业	0		-1	0
600352	74.9	4	9.4268	22.5795	9.41667	0.370302	-0.131706	0.076884	11.0115	13.27	0.333333	1.4943	2012	化学原料及化学制品制造业	1		-1	0
600354	-5.69	1	29.9981	21.6458	8.96111	0.751574	-0.019795	-0.011553	0	15.22	0.363636	0.9192	2012	农业	0		-1	0
600356	68.77	4	49.3484	21.7334	11.7	0.497733	0.094615	0.08416	16.2332	31.09	0.333333	0.5838	2012	造纸及纸制品业	0		-1	0
600358	4.46	1	42.63	20.7656	12.275	0.588433	0.354194	-0.391926	0	17.03	0.333333	1.2719	2012	互联网和相关服务	1	0	-1	0
600360	44.92	3	30.4275	21.7612	11.7917	0.456705	-0.010121	0.01761	74.3369	25.59	0.444444	0.1637	2012	计算机、通信和其他电子设备制造业	0		-1	0
600361	22.5	2	66.7991	22.9962	11.0889	0.678083	0.064718	0.005317	66.1808	29.17	0.333333	1.0353	2012	零售业	1		-1	0
600362	65.14	4	80.3487	24.8478	10.9722	0.333542	0.052263	0.039006	15.6051	38.41	0.4	1.0068	2012	有色金属冶炼及压延加工业	0		-1	0
600363	13.47	1	37.8757	21.3214	11.7556	0.178317	0.217146	0.078836	26.3522	21.73	0.333333	0.722	2012	计算机、通信和其他电子设备制造业	0		-1	0
600366	29.98	2	42.9298	21.8163	12.1667	0.288248	-0.252795	0.221323	15.1645	33.98	0.375	0.1778	2012	非金属矿物制品业	1		-1	0
600367	54.37	3	46.8535	20.8354	11.7806	0.17526	-0.031132	0.024753	103.767	39.67	0.333333	0.1782	2012	化学原料及化学制品制造业	0		-1	0
600370	19.37	1	50.9541	20.9219	9.81944	0.101625	-0.018914	0.027676	34.6513	50.33	0.428571	0.0234	2012	化学原料及化学制品制造业	1		-1	0
600373	20.58	2	83.5306	22.2307	10.825	0.200173	0	0.044977	15.5795	74	0.384615	0.0749	2012	新闻和出版业	0		-1	0
600375	21.96	2	57.3634	22.0907	9.75	0.360592	-0.589301	0.020862	21.3039	14.2	0.333333	2.6563	2012	汽车制造业	0		-1	0
600376	65.75	4	86.0771	24.5127	11.8028	0.729556	-0.286652	0.159681	12.7663	49.76	0.4	0.2902	2012	房地产业	1		-1	0
600377	71.98	4	73.8411	23.8867	11.9583	0.236836	0.017481	0.407061	11.0223	54.44	0.363636	0.2994	2012	道路运输业	1		-1	0
600378	25.14	2	49.0095	20.7504	11.9722	0.392774	0.068986	0.11885	37.4406	23.13	0.333333	1.0912	2012	化学原料及化学制品制造业	0		-1	0
600380	21.08	2	66.343	22.0602	11.5639	0.357026	-0.090119	0.086065	15.7451	48.03	0.428571	0.3689	2012	医药制造业	0		-1	0
600383	63.21	4	53.6914	24.6544	11.7194	0.660628	0.736275	0.164867	7.31357	7.85	0.357143	1.5439	2012	房地产业	0		-1	0
600388	76.13	4	45.2356	22.5079	12.0056	0.659674	0.297239	0.074506	15.7738	17.17	0.333333	0.9953	2012	专用设备制造业	0		-1	0
600389	55.04	3	65.077	21.8947	11.975	0.714412	0.184699	0.015007	81.2113	29.19	0.333333	1.1031	2012	化学原料及化学制品制造业	1		-1	0
600392	26.78	2	49.3673	21.6221	9.58889	0.0364089	-0.95836	0.240429	40.6102	20.14	0.375	1.7512	2012	有色金属冶炼及压延加工业	0		-1	0
600395	29.27	2	81.0248	23.0452	11.5833	0.258393	-0.019091	0.228854	18.4258	34.48	0.333333	1.1517	2012	煤炭开采和洗选业	0		-1	0
600396	56.99	3	40.8464	21.67	11.7583	0.611955	-0.19185	0.053781	10.2853	16.91	0.333333	1.3666	2012	电力、热力生产和供应业	0		-1	0
600398	24.12	2	23.6273	21.7649	12.0083	0.29121	0.037986	0.102317	22.3974	23.29	0.4	0.1438	2012	纺织服装、服饰业	1		-1	0
600400	19.77	1	49.2749	21.7296	11.9806	0.490907	0.221934	0.03021	102.414	47.84	0.333333	0.0508	2012	纺织服装、服饰业	1		-1	0
600401	19.41	1	55.7144	22.6047	9.26944	0.55849	2.53257	-0.107594	0	25.27	0.333333	1.6086	2012	计算机、通信和其他电子设备制造业	1		-1	0
600405	10.24	1	0.37	20.9119	8.75	0.605307	0.049048	0.006688	69.8137	12.36	0.333333	1.0073	2012	计算机、通信和其他电子设备制造业	1		-1	0
600406	74.83	4	71.1425	22.6282	9.20833	0.455805	0.292414	0.164857	23.8768	37.25	0.333333	0.2024	2012	软件和信息技术服务业	1		-1	0
600409	71.01	4	65.4713	22.7849	9.53611	0.390692	-0.22689	0.013264	64.3264	39.67	0.333333	0.4847	2012	化学原料及化学制品制造业	0		-1	0
600410	24.54	2	7.6761	21.9374	8.67778	0.437169	0.007997	0.034353	24.1079	9.96	0.333333	1.3082	2012	软件和信息技术服务业	1	0	-1	0
600415	69.84	4	64.8447	23.5686	10.6444	0.53649	0.067984	0.250999	25.5102	55.82	0.333333	0.1152	2012	商务服务业	1		-1	0
600416	4.62	1	37.5929	22.846	10.4528	0.685456	-0.116793	-0.047446	0	34.9	0.363636	0.1126	2012	通用设备制造业	0		-1	0
600418	60.6	4	57.2653	23.6068	11.3528	0.674196	-0.069403	0.010349	17.4369	34.86	0.333333	0.2803	2012	汽车制造业	0		-1	0
600422	73.46	4	80.3692	20.9733	12.0694	0.430093	0.492271	0.073664	30.4055	23.41	0.444444	0.9428	2012	医药制造业	0		-1	0
600423	50.95	3	42.946	22.1216	9.45556	0.633797	0.07107	0.012986	59.7487	36.3	0.333333	0.1675	2012	化学原料及化学制品制造业	0	0	-1	0
600428	64.85	4	61.8657	22.9707	10.7028	0.401411	0.095542	0.00967	172.39	50.52	0.333333	0.0814	2012	水上运输业	0		-1	0
600429	16.96	1	68.2345	22.0231	9.29444	0.378496	0.220705	-0.016383	1462.87	41.33	0.333333	0.6947	2012	食品制造业	1		-1	0
600432	38.26	2	62.0476	23.2214	9.32222	0.675968	-0.123124	-0.026428	0	54.23	0.375	0.1143	2012	有色金属冶炼及压延加工业	0		-1	0
600433	22.31	2	63.1343	21.489	9.53333	0.271148	0.088106	0.22838	26.9028	29.08	0.363636	0.803	2012	造纸及纸制品业	0		-1	0
600436	62.95	4	69.9889	21.3181	9.54167	0.275061	0.311005	0.332997	43.4958	54.55	0.333333	0.2082	2012	医药制造业	0		-1	0
600438	24.52	2	69.5849	22.1345	8.83056	0.601547	0.061823	0.00632	54.7591	55.06	0.333333	0.1435	2012	农副食品加工业	0		-1	0
600439	58.94	3	39.4679	22.1235	9.475	0.491565	-0.01088	0.010995	26.061	31.13	0.333333	0.1494	2012	皮革、毛皮、羽毛及其制品和制鞋业	0	0	-1	0
600446	24.47	2	14.2697	20.5523	9.01944	0.38773	0.162079	0.043682	20.9147	11.92	0.375	3.1678	2012	软件和信息技术服务业	0		-1	0
600448	7.73	1	40.07	20.884	11.3278	0.685621	-0.055643	0.006058	159.585	20.82	0.333333	0.7176	2012	纺织业	0		-1	0
600456	57.07	3	59.8424	22.5085	10.7194	0.409662	-0.187442	0.003597	477.27	54.98	0.4	0.0391	2012	有色金属冶炼及压延加工业	0		-1	0
600458	61.37	4	49.402	22.0998	10.0333	0.609784	0.301988	0.043116	42.9354	19.87	0.333333	0.7957	2012	橡胶和塑料制品业	0		-1	0
600460	28.28	2	49.7015	21.6384	9.80556	0.38333	-0.004885	-0.043901	162.606	47.21	0.454545	0.1057	2012	计算机、通信和其他电子设备制造业	1		-1	0
600466	16.76	1	15.5437	20.3599	11.8861	0.136052	0.313466	0.043865	100.039	13.97	0.333333	0.3414	2012	房地产业	0		-1	0
600468	63	4	72.3881	20.4509	11.5444	0.375258	440.934	0.045059	123.711	60.5	0.428571	0.0901	2012	电气机械及器材制造业	0		-1	0
600469	61.69	4	59.1537	22.6656	9.19444	0.674399	-0.118902	0.035433	11.9345	26.67	0.5	0.9359	2012	橡胶和塑料制品业	0		-1	0
600470	17.26	1	32.6919	22.1676	8.82222	0.449512	0.3922	0.006528	88.7054	25.49	0.375	0.2432	2012	化学原料及化学制品制造业	0		-1	0
600475	17.99	1	50.1776	21.9298	9.44444	0.631039	-0.146562	0.020911	25.9804	44.55	0.428571	0.1059	2012	生态保护和环境治理业	1	0	-1	0
600476	21.03	2	49.0054	19.9243	9.05833	0.349745	-0.137649	0.006434	179.421	32.98	0.307692	0.5173	2012	软件和信息技术服务业	0		-1	0
600477	7.66	1	3.5529	21.8052	9.14167	0.786883	-0.32093	-0.051536	0	37.42	0.428571	0.1283	2012	金属制品业	1		-1	0
600478	0.33	1	24.9704	21.4079	9.28611	0.512183	-0.547407	-0.040332	0	19.91	0.333333	0.6941	2012	电气机械及器材制造业	0	0	-1	0
600480	24.68	2	43.1946	21.8329	9.37778	0.60176	0.203069	0.055751	10.4757	34.11	0.333333	0.1788	2012	汽车制造业	0		-1	0
600481	29.58	2	62.0295	22.1866	9.69167	0.498329	0.118857	0.023572	28.687	34.02	0.363636	0.7769	2012	电气机械及器材制造业	1		-1	0
600486	73.14	4	65.4887	21.4626	10.6833	0.240711	-0.009489	0.108187	17.2011	36.17	0.333333	0.4415	2012	化学原料及化学制品制造业	1		-1	0
600487	65.69	4	45.4682	22.258	9.35833	0.587158	0.261767	0.042157	10.717	40.71	0.333333	0.2078	2012	电气机械及器材制造业	1		-1	0
600488	56.93	3	48.6449	21.6787	11.5361	0.335516	0.075395	0.06631	29.1433	46.8	0.333333	0.0355	2012	医药制造业	0		-1	0
600490	15.77	1	64.7488	21.3392	9.51389	0.297302	0.995597	0.229782	26.2682	19.397	0.5	2.1225	2012	有色金属冶炼及压延加工业	0		-1	0
600491	26.43	2	9.9866	23.2362	8.60278	0.754691	0.125748	0.037304	13.5712	33.67	0.428571	0.4099	2012	土木工程建筑业	1		-1	0
600493	58.51	3	38.69	20.8168	8.69444	0.436027	-0.070678	-0.076531	100.355	28.5	0.4	0.4411	2012	纺织业	0		-1	0
600495	63.97	4	44.043	21.2696	8.59722	0.199013	0.341498	0.047	32.5575	31.05	0.363636	0.3253	2012	铁路、船舶、航空航天和其它运输设备制造业	0		-1	0
600496	55.69	3	57.3269	21.8619	10.5722	0.484978	-0.19339	0.040115	21.8185	33.4	0.333333	0.3228	2012	金属制品业	0		-1	0
600497	77.64	4	58.7784	23.4465	8.69722	0.751091	-0.029778	0.031677	54.2329	51.64	0.333333	0.0633	2012	有色金属矿采选业	0		-1	0
600498	54.5	3	71.5901	23.1176	11.3556	0.56092	0.161368	0.046795	19.4922	51.34	0.363636	0.1202	2012	计算机、通信和其他电子设备制造业	0	0	-1	0
600499	57.59	3	9.5239	21.9139	10.225	0.290466	-0.297001	0.109798	21.0257	16.73	0.333333	0.7501	2012	专用设备制造业	0		-1	0
600500	56.87	3	61.405	23.5062	12.8333	0.745614	-0.168457	0.014216	11.4815	55.17	0.444444	0.0566	2012	化学原料及化学制品制造业	0		-1	0
600501	57.05	3	47.8992	21.9557	11.5444	0.674189	0.088898	0.006056	84.2071	23.98	0.333333	1.0063	2012	汽车制造业	1		-1	0
600502	49.6	3	27.6659	22.652	9.71111	0.855752	0.218811	0.054573	15.2097	17.03	0.333333	0.5484	2012	土木工程建筑业	0		-1	0
600503	55.9	3	35.5869	21.6299	10.4778	0.28055	0.991502	0.087328	83.278	19.38	0.428571	0.8875	2012	房地产业	0		-1	0
600507	81.84	5	71.0836	22.9246	9.25	0.644394	0.013315	0.055716	9.42016	46.55	0.363636	0.5192	2012	黑色金属冶炼及压延加工业	0		-1	0
600510	67.94	4	72.1935	22.615	10.5361	0.422893	0.266835	0.104726	16.0316	55.82	0.444444	0.2909	2012	房地产业	1		-1	0
600512	17.44	1	0.0253	21.9783	10.0139	0.653104	0.260401	0.018099	121.26	4.49	0.333333	2.7528	2012	土木工程建筑业	1		-1	0
600516	26.85	2	55.9393	22.3647	10.3333	0.465861	-0.110809	0.139055	24.0572	51.78	0.333333	0.0292	2012	非金属矿物制品业	0		-1	0
600519	37.03	2	81.6209	23.9265	11.3444	0.237647	0.030368	0.711794	15.4907	61.81	0.363636	0.0785	2012	酒、饮料和精制茶制造业	0		-1	0
600520	-0.21	1	26.1805	19.9286	10.9806	0.519043	0.13546	-0.059263	0	23.95	0.333333	0.109	2012	电气机械及器材制造业	0		-1	0
600521	28.29	2	25.3874	21.8535	9.825	0.380512	0.262318	0.176713	18.4373	26.92	0.333333	1.0598	2012	医药制造业	1		-1	0
600522	24.54	2	37.1023	22.5245	10.1861	0.359304	0.120252	0.085203	12.4348	24.59	0.333333	0.3957	2012	电气机械及器材制造业	1		-1	0
600523	18.14	1	56.9056	21.404	11.0111	0.283406	0.025343	0.058414	17.8297	47.64	0.375	0.1805	2012	汽车制造业	0		-1	0
600525	63.54	4	53.9192	21.731	10.0806	0.393957	-0.023573	0.080828	24.4776	35.76	0.333333	0.4452	2012	计算机、通信和其他电子设备制造业	0		-1	0
600526	54.17	3	43.11	21.153	10.4417	0.690878	0.004617	0.014046	87.0823	34.51	0.333333	0.2492	2012	专用设备制造业	1		-1	0
600527	22.53	2	24.7258	21.2076	9.09444	0.0471497	-0.116268	0.143789	16.9977	15.77	0.333333	0.896	2012	化学纤维制造业	1		-1	0
600528	64.86	4	56.3402	24.2758	11.5917	0.857704	0.063205	0.013726	13.3887	49.46	0.666667	0.0693	2012	专用设备制造业	1		-1	0
600530	25.71	2	57.575	21.3887	11.4972	0.186621	0.108369	0.266607	25.6047	18.795	0.363636	1.7393	2012	医药制造业	0		-1	0
600531	57.99	3	49.2473	22.7198	10.4167	0.742756	0.107605	0.005185	87.318	42.46	0.333333	0.1354	2012	有色金属冶炼及压延加工业	0		-1	0
600532	18.66	1	70.106	21.6877	10.1667	9.35643e-05	-0.202615	0.266003	35.8829	64.93	0.333333	0.1049	2012	批发业	0		-1	0
600535	66.03	4	78.7279	22.4157	10.3556	0.27353	0.402663	0.100617	36.0349	47.27	0.375	0.1369	2012	医药制造业	0		-1	0
600536	15.23	1	60.0227	21.4678	10.6222	0.582025	0.039566	-0.09879	25.6914	54.26	0.333333	0.1391	2012	软件和信息技术服务业	1		-1	0
600537	-1.08	1	15.9538	21.4716	9.93889	0.0394411	0	-0.345608	0	39.56	0.333333	0.5571	2012	电气机械及器材制造业	1		-1	0
600539	8.49	1	44.51	20.4237	11.3528	0.185088	-0.274134	-0.138872	630.742	27.94	0.333333	0.5655	2012	商务服务业	0		-1	0
600540	18.23	1	50.91	21.459	8.98333	0.6525	-0.360391	-0.024179	134.811	49.49	0.333333	0.0378	2012	农业	0		-1	0
600545	20.22	2	29.9853	22.6059	9.07778	0.692677	0.336777	0.017808	27.2476	26.56	0.333333	0.1024	2012	专用设备制造业	0		-1	0
600546	66.63	4	83.0504	23.9301	9.41667	0.681148	-0.114559	0.024451	13.4727	57.43	0.363636	0.2018	2012	批发业	0		-1	0
600547	23.94	2	62.8643	23.0535	9.34167	0.516454	0.239004	0.058892	24.4946	50.25	0.375	0.0687	2012	有色金属矿采选业	0		-1	0
600548	70.72	4	88.5237	23.461	11.0167	0.454625	0.113307	0.299184	10.2048	32.45	0.333333	1.7177	2012	道路运输业	0		-1	0
600549	59.34	3	68.6685	22.392	10.15	0.585705	-0.078482	0.114086	30.1848	33.78	0.333333	0.7904	2012	有色金属冶炼及压延加工业	0		-1	0
600550	42.89	3	59.6312	23.1841	11.8361	0.535726	-0.215894	-0.511009	0	51.3	0.5	0.1209	2012	电气机械及器材制造业	0		-1	0
600552	20.49	2	51.3365	19.479	10.1472	0.363009	-0.981637	0.150998	20.8817	33.85	0.428571	0.371	2012	计算机、通信和其他电子设备制造业	0		-1	0
600556	7.59	1	33.729	17.5644	11.4	1.7173	0.47976	0.131581	0	9.028	0.5	2.4093	2012	互联网和相关服务	0	0	-1	0
600557	23.2	2	69.3254	21.7182	10.2861	0.410544	0.299732	0.127625	36.0019	27.16	0.428571	0.5155	2012	医药制造业	1		-1	0
600558	17.32	1	38.31	21.0773	11.8444	0.296421	-0.031206	0.018637	38.748	37.21	0.3	0.0664	2012	金属制品业	0		-1	0
600565	18.95	1	39.32	22.0232	10.4389	0.70053	0.375897	0.092848	14.441	38.02	0.4	0.0426	2012	房地产业	0		-1	0
600566	1.52	1	31.18	20.7408	11.3583	0.529274	-0.328672	-0.230982	0	20.66	0.363636	0.681	2012	医药制造业	0		-1	0
600567	4.22	1	13.761	22.6925	11.0361	0.599944	0.070972	-0.012702	0	7.5	0.363636	1.1773	2012	造纸及纸制品业	0		-1	0
600569	34.83	2	61.5504	24.1673	11.3639	0.772514	-0.337048	-0.168367	0	60.11	0.333333	0.0168	2012	黑色金属冶炼及压延加工业	0		-1	0
600570	26.55	2	63.8399	21.2446	9.04167	0.177914	-0.050907	0.135266	32.9435	21.38	0.4	0.6506	2012	软件和信息技术服务业	1		-1	0
600571	22.76	2	46.8971	20.507	10.1667	0.351583	0.524791	0.048809	25.5591	21.22	0.357143	1.0627	2012	软件和信息技术服务业	1		-1	0
600572	25.66	2	55.4396	21.9177	8.71944	0.415077	0.105248	0.136335	23.0265	33.32	0.333333	0.497	2012	医药制造业	1	0	-1	0
600576	-14.89	1	45.21	20.5478	9.86389	0.0884702	0	-2.56079	0	44.98	0.428571	0.0398	2012	文化艺术业	1		-1	0
600577	20.04	2	40.0454	21.478	10.3056	0.357327	0	0.016617	26.5684	14.98	0.333333	1.4479	2012	电气机械及器材制造业	0		-1	0
600580	56.08	3	29.9567	21.8911	10.5694	0.296869	-0.114371	0.028393	0	25.55	0.333333	0.254	2012	电气机械及器材制造业	1		-1	0
600582	71.09	4	81.1526	22.1225	10.6278	0.50602	0.202173	0.141626	7.70236	61.9	0.333333	0.1174	2012	专用设备制造业	1		-1	0
600583	65.64	4	65.6883	23.5954	10.9056	0.506627	0.85073	0.073245	26.6313	48.79	0.428571	0.2244	2012	开采辅助活动	0		-1	0
600584	23.28	2	17.6602	22.5399	9.57778	0.643297	0.257553	-0.033871	92.1123	16.28	0.375	0.1155	2012	计算机、通信和其他电子设备制造业	1		-1	0
600586	1.53	1	47.6577	22.6061	10.3778	0.411108	-0.085363	-0.156888	0	32.17	0.333333	0.277	2012	非金属矿物制品业	0		-1	0
600587	21.68	2	76.1042	21.7052	10.2611	0.451497	0.277943	0.070193	29.9304	29.11	0.333333	0.4837	2012	专用设备制造业	0		-1	0
600588	56.39	3	68.1511	22.4439	11.6194	0.466984	-0.002236	0.036966	24.9352	29.31	0.5	0.9108	2012	软件和信息技术服务业	1		-1	0
600590	17.78	1	43.1872	22.2077	10.4944	0.531474	-0.023281	0.035496	42.3842	20.67	0.428571	1.0285	2012	电气机械及器材制造业	0		-1	0
600592	71.95	4	48.1918	21.2567	10.4056	0.251715	-0.147419	0.094648	21.5732	40.41	0.375	0.2002	2012	通用设备制造业	0		-1	0
600594	25.71	2	49.2482	21.4379	8.77222	0.206342	0.151185	0.169145	21.3061	24.08	0.333333	0.625	2012	医药制造业	0		-1	0
600596	53.6	3	34.3119	22.2779	11.3194	0.320925	0.038823	0.015821	35.0885	14.98	0.333333	0.8752	2012	化学原料及化学制品制造业	1		-1	0
600597	62.89	4	81.8059	22.6496	10.3417	0.458505	0.164146	0.025791	35.9588	30	0.571429	1.1213	2012	食品制造业	0		-1	0
600598	-3.7	1	72.3362	23.1207	10.7556	0.405502	0.269415	-0.018691	0	64.14	0.4	0.0723	2012	农业	0		-1	0
600600	85.06	5	87.0596	23.4504	19.3444	0.350456	0.114174	0.082943	24.211	30.45	0.4	1.6466	2012	酒、饮料和精制茶制造业	0		-1	0
600602	11.92	1	31.7641	21.6401	22.0333	0.0349281	-0.053684	0.061772	35.5066	30.07	0.333333	0.0505	2012	软件和信息技术服务业	0		-1	0
600604	23.29	2	42.62	20.6529	20.7611	0.00126872	-0.484059	0.560322	27.3169	41.92	0.428571	0.0324	2012	房地产业	0		-1	0
600606	24.79	2	39.4849	22.3313	20.7611	0.665082	-0.581522	0.240097	30.5199	38.96	0.333333	0.0267	2012	房地产业	0		-1	0
600609	56.43	3	47.85	21.0012	20.4361	0.57368	0	0.016635	47.7596	24.38	0.363636	0.9627	2012	汽车制造业	0		-1	0
600611	61.17	4	31.1451	22.7779	20.4	0.382183	-0.036301	0.195443	16.5676	20.76	0.428571	0.4456	2012	道路运输业	0		-1	0
600612	30.39	2	57.1395	21.4523	20.3806	0.024676	-0.929684	0.039303	14.202	42.09	0.333333	0.1836	2012	其他制造业	0		-1	0
600613	18.27	1	42.18	19.2092	20.3639	0.412761	0	0.110251	167.735	39.73	0.333333	0.0559	2012	医药制造业	0		-1	0
600614	19.33	1	42.2546	21.1763	20.3417	0.433727	0.273566	0.046369	109.364	36.07	0.428571	0.2171	2012	废弃资源综合利用业	0		-1	0
600616	70.92	4	42.4743	20.6235	20.2556	0.22836	-0.079718	0.14049	38.2758	34.88	0.333333	0.1368	2012	酒、饮料和精制茶制造业	0	0	-1	0
600618	54.34	3	51.4853	22.5232	20.1333	0.542535	-0.033091	0.014922	84.6761	50.29	0.333333	0.0137	2012	化学原料及化学制品制造业	0		-1	0
600619	60.21	4	43.0329	21.4878	20.125	0.158531	-0.229252	0.032776	20.9467	37.25	0.333333	0.1503	2012	通用设备制造业	0		-1	0
600620	48.93	3	32.0474	21.0643	20.1222	0.393846	0.014569	0.112616	133.792	25.08	0.363636	0.303	2012	综合	0		-1	0
600621	25.24	2	31.5915	21.7104	20.0806	0.560928	0.177843	0.237047	13.4425	26.62	0.333333	0.1675	2012	资本市场服务	0		-1	0
600622	29.01	2	32.6346	22.0916	20.0778	0.43086	0.010851	0.177755	11.7172	12.13	0.333333	1.3743	2012	房地产业	0		-1	0
600623	67.34	4	66.5462	22.7491	20.075	0.610168	-0.371268	0.031342	22.3456	65.66	0.428571	0.0178	2012	化学原料及化学制品制造业	0		-1	0
600624	17.99	1	25.044	20.4201	19.9889	0.38333	0.291084	0.068107	55.3896	22	0.375	0.1409	2012	医药制造业	0		-1	0
600626	19.56	1	32.6344	21.6993	19.9833	0.308802	0.001541	0.024136	13.8374	31.07	0.333333	0.055	2012	纺织业	0		-1	0
600629	11.79	1	75.8835	20.6654	19.8944	0.228766	-0.979624	-0.019227	87.8758	71.87	0.571429	0.066	2012	专业技术服务业	0		-1	0
600630	18.5	1	32.0596	21.4162	19.8944	0.352356	0.146394	0.010532	49.839	30.08	0.444444	0.0552	2012	纺织业	0		-1	0
600633	24.34	2	83.3369	22.0929	19.825	0.285817	0	0.187705	20.6945	64.62	0.444444	0.2272	2012	互联网和相关服务	1		-1	0
600634	11.99	1	22.7	19.6183	19.825	0.73063	0	-0.019306	31.6776	21.63	0.4	0.1812	2012	互联网和相关服务	0		-1	0
600635	53.37	3	30.8163	22.454	19.825	0.352771	1.50895	0.115073	17.5247	19.99	0.333333	0.4562	2012	燃气生产和供应业	0		-1	0
600636	21.66	2	35.4636	20.9248	19.7917	0.479806	-0.332158	0.087189	26.2508	31.53	0.333333	0.0485	2012	软件和信息技术服务业	0		-1	0
600639	61.42	4	52.9513	22.2191	19.7639	0.236552	0.04602	0.404856	22.5769	43.82	0.444444	0.152	2012	房地产业	0		-1	0
600641	33.18	2	54.211	22.1343	19.7333	0.459806	-0.658815	0.125851	31.2058	50.54	0.333333	0.0427	2012	房地产业	0		-1	0
600642	58	3	57.1569	23.7035	19.7083	0.0953257	-0.251789	0.100938	9.50498	49.12	0.363636	0.069	2012	电力、热力生产和供应业	0		-1	0
600645	15.74	1	30.3565	19.6354	19.6583	0.620787	0	0.094593	217.885	20.04	0.444444	0.3583	2012	研究和试验发展	0		-1	0
600647	25.72	2	44.042	19.2248	19.6583	0.226723	0.090439	0.243072	26.6899	40.68	0.333333	0.1755	2012	批发业	0		-1	0
600648	27.23	2	73.6927	23.1247	19.6583	0.631079	0.223886	0.082021	19.2357	62.54	0.333333	0.169	2012	批发业	0		-1	0
600649	64.2	4	62.4319	23.5643	19.6194	0.310831	0.010349	0.38169	11.8444	55.61	0.454545	0.0635	2012	房地产业	0		-1	0
600650	24.57	2	41.492	21.215	19.5667	0.0494845	0.161531	0.110964	16.4795	38.54	0.333333	0.0685	2012	道路运输业	0		-1	0
600651	17.59	1	18.9098	20.9013	22.0333	0.212095	-0.018019	0.0553	28.6901	14.91	0.333333	0.2488	2012	电气机械及器材制造业	0		-1	0
600653	34.84	2	18.7009	22.2108	22.0333	0.639892	0.446044	0.000267	62.4657	11.3	0.363636	0.6283	2012	零售业	0		-1	0
600655	70.22	4	36.9622	22.7028	20.3306	0.411564	0.068917	0.054133	10.3305	17.26	0.375	0.7312	2012	零售业	0		-1	0
600657	65.37	4	75.2236	22.9662	19.6028	0.242088	0.081824	0.207717	9.37773	54.75	0.333333	0.2963	2012	房地产业	1		-1	0
600658	68.09	4	80.7433	21.3734	19.6028	0.140586	0	0.401352	10.4501	69.99	0.428571	0.1127	2012	房地产业	1		-1	0
600660	69.25	4	53.6206	22.8613	19.5583	0.525542	0.015565	0.176761	11.5215	19.5	0.333333	1.0431	2012	非金属矿物制品业	0		-1	0
600661	0.53	1	45.511	20.3472	19.5472	0.467174	-0.209306	-0.098415	0	38.446	0.333333	0.2052	2012	教育	0		-1	0
600662	26.57	2	48.5051	22.2228	19.5472	0.355459	-0.113515	0.068307	21.5568	47.88	0.333333	0.017	2012	道路运输业	0		-1	0
600663	34.87	2	67.0425	23.9724	19.5083	0.600239	-0.291564	0.402127	20.0979	57.64	0.5	0.1235	2012	房地产业	0		-1	0
600664	23.52	2	64.9966	23.0843	19.5056	0.343423	-0.038816	0.051506	20.0837	45.06	0.333333	0.3413	2012	医药制造业	0		-1	0
600667	13	1	37.0239	21.5834	19.425	0.370071	-0.263876	0.039604	31.633	32.88	0.363636	0.1451	2012	土木工程建筑业	1		-1	0
600668	53.93	3	19.8755	21.1772	19.425	0.25766	0.349345	0.126527	18.474	16.15	0.333333	0.1938	2012	非金属矿物制品业	1		-1	0
600673	20.43	2	73.6259	22.1317	19.2889	0.553482	0	0.061188	29.672	51.724	0.333333	0.3749	2012	综合	0		-1	0
600674	48.68	3	70.2762	23.1777	19.2694	0.299509	0	0.410747	35.3517	55.12	0.363636	0.1163	2012	电力、热力生产和供应业	0		-1	0
600675	37.3	2	40.6686	23.3705	19.2694	0.819778	-0.810491	0.282807	12.7408	36.17	0.363636	0.1037	2012	房地产业	0		-1	0
600676	27.28	2	61.6096	22.0553	19.2583	0.379327	0.060206	0.037508	12.1527	51.013	0.333333	0.1976	2012	道路运输业	0		-1	0
600678	14.61	1	30.38	19.0742	19.2306	0.722816	0.210483	-9.44789	4.57327	27.8	0	0.2558	2012	非金属矿物制品业	0		-1	0
600679	16.49	1	34.2	20.5134	19.2306	0.279857	-0.519024	-0.015231	0	33.13	0	0.0715	2012	铁路、船舶、航空航天和其它运输设备制造业	0		-1	0
600681	22.98	2	29.62	18.7474	19.2028	0.867981	0	0.056489	334.973	18.25	0	0.5244	2012	燃气生产和供应业	0		-1	0
600682	26.62	2	58.851	21.8337	19.2028	0.628778	0.134923	0.077952	15.4651	21.98	0	1.364	2012	零售业	1		-1	0
600683	32.96	2	57.5557	22.6934	19.1833	0.749736	9.88913	0.116424	69.4614	29.81	0	0.896	2012	房地产业	1		-1	0
600684	37.17	2	38.8702	21.8001	19.175	0.605921	1.38966	0.256568	13.7239	27.94	0	0.3944	2012	房地产业	0		-1	0
600685	64.7	4	67.279	23.0718	19.175	0.610229	-0.23857	-0.03765	428.229	35.71	0	0.8773	2012	铁路、船舶、航空航天和其它运输设备制造业	0		-1	0
600686	21.79	2	49.6729	21.0073	19.1472	0.121368	0.111927	0.018269	6.58211	13.52	0	1.9127	2012	汽车制造业	0		-1	0
600687	30.55	2	18.7113	20.1942	19.1472	0.599646	0.091848	0.054897	31.7803	18.22	0	0.1471	2012	其他制造业	0		-1	0
600689	-2.33	1	34.42	20.3796	19.1472	0.475631	0.011144	-0.03113	0	25.95	0	0.2944	2012	纺织业	0		-1	0
600690	70.11	4	68.6497	22.8762	19.1167	0.0455084	-0.220261	0.065992	8.2513	23.44	0	1.0866	2012	电气机械及器材制造业	0		-1	0
600691	17.26	1	84.991	22.3119	19.1167	0.00268838	0	0.024473	20.1833	38.49	0	0.9457	2012	化学原料及化学制品制造业	0		-1	0
600692	18.44	1	33.79	20.4076	19.1167	0.383863	-0.003152	0.054326	82.0694	32.51	0	0.0781	2012	房地产业	0		-1	0
600693	51.33	3	47.1665	21.1533	19.1083	0.365445	-0.068014	0.044181	69.3335	17.54	0	1.6488	2012	零售业	0		-1	0
600694	30.46	2	69.694	22.5385	19.1083	0.481732	-0.101044	0.04163	9.83385	8.8	0	2.575	2012	零售业	0		-1	0
600696	21.86	2	14.5338	20.1444	19.0694	0.0971977	-0.976183	0.156473	73.9675	11.75	0	0.4936	2012	酒、饮料和精制茶制造业	0		-1	0
600697	27.61	2	79.6914	22.3238	19.0694	0.80748	0.1063	0.03911	13.8319	22.83	0	0.6588	2012	零售业	0		-1	0
600699	22.44	2	79.2689	21.7215	19.0694	0.262287	0	0.056012	20.4532	69.12	0	0.1314	2012	汽车制造业	1		-1	0
600701	11.52	1	22.6605	21.2605	16.5917	0.509639	-0.197051	0.031313	73.7263	20.92	0	0.1119	2012	软件和信息技术服务业	0		-1	0
600702	75.02	4	61.9328	21.8168	16.6028	0.362731	0.084958	0.253149	26.2739	31.85	0	0.3341	2012	酒、饮料和精制茶制造业	0		-1	0
600703	27.04	2	74.3302	22.5831	16.5917	0.222952	0	0.151593	24.1183	35.02	0	0.7738	2012	计算机、通信和其他电子设备制造业	0		-1	0
600704	60.35	4	44.5595	22.4876	16.5694	0.621241	0.058407	0.020192	10.0785	34.02	0	0.2228	2012	批发业	1		-1	0
600708	22.37	2	41.07	21.3288	16.5694	0.514485	-0.004398	0.015328	11.9858	35.81	0	0.1812	2012	房地产业	0		-1	0
600710	10.94	1	39.6847	21.8437	16.5	0.322187	-0.397011	-0.033702	278.778	30	0	0.232	2012	批发业	1	0	-1	0
600711	58.84	3	13.016	21.0054	16.5833	0.401913	0.344127	0.007632	340.153	9.27	0	2.4585	2012	有色金属矿采选业	0		-1	0
600713	18.35	1	36.4774	21.9457	16.5	0.75594	1.90629	-0.002224	0	21	0	0.5162	2012	零售业	1		-1	0
600715	19.25	1	26.11	18.9278	16.5	0.963427	2.66807	-0.168602	241.807	24.89	0	0.1181	2012	广播、电视、电影和影视录音制作业	0		-1	0
600717	66.01	4	59.3711	23.1284	16.5472	0.0364335	-0.014524	0.122005	7.2072	56.81	0	0.0266	2012	水上运输业	0		-1	0
600718	58.79	3	56.2043	22.6088	16.5361	0.356242	0.224081	0.058834	21.6633	17.6248	0	1.4996	2012	软件和信息技术服务业	0		-1	0
600720	19.19	1	43.3377	22.2996	16.4583	0.30783	-0.071696	0.021701	36.4981	13.24	0	1.5521	2012	非金属矿物制品业	0	0	-1	0
600724	34.76	2	87.796	23.0474	16.4583	0.730126	0	0.160052	19.8684	76.95	0	0.0703	2012	非金属矿物制品业	1		-1	0
600726	-0.19	1	46.82	23.5827	16.5	0.830408	0.037931	-0.045666	0	44.8	0	0.0406	2012	电力、热力生产和供应业	0		-1	0
600728	12.03	1	49.7335	20.6357	16.4583	0.219156	0.345012	0.046474	60.0264	21.07	0	1.019	2012	软件和信息技术服务业	0		-1	0
600729	26.79	2	84.187	22.6332	16.4972	0.526301	0.104018	0.028975	13.6293	45.44	0	0.5438	2012	零售业	0		-1	0
600730	19.03	1	33.32	20.7352	16.4306	0.529766	-0.998299	0.081254	68.6749	24.37	0	0.3073	2012	教育	1		-1	0
600732	2.04	1	55.7	20.5185	16.375	0.359392	0	0.047524	356.456	28.23	0	1.0007	2012	电气机械及器材制造业	0		-1	0
600733	25.72	2	55.62	19.5646	16.375	0.758358	2.86706	0.17631	85.3108	41.13	0	0.2361	2012	汽车制造业	1		-1	0
600735	21.85	2	54.807	20.1042	16.4306	0.0470229	0	0.064173	23.9607	50.982	0	0.0891	2012	皮革、毛皮、羽毛及其制品和制鞋业	0		-1	0
600737	37.22	2	63.7346	22.8699	16.4167	0.700237	-0.286718	-0.205069	0	59.6	0	0.0349	2012	农副食品加工业	0		-1	0
600738	28.77	2	27.91	20.9553	16.4139	0.61415	0.110971	0.061263	25.7096	22.83	0	0.2059	2012	零售业	0		-1	0
600739	61.95	4	29.9523	23.261	16.3667	0.230184	-0.860093	0.092593	24.3675	12.45	0	0.5398	2012	批发业	0		-1	0
600741	66.21	4	79.7529	23.5632	16.3472	0.0496325	748.089	0.105742	5.20729	60.1	0	0.08	2012	汽车制造业	0		-1	0
600743	73.31	4	78.9467	21.5107	16.3111	0.0024171	0	0.265155	10.5071	46.069	0	0.6797	2012	房地产业	0		-1	0
600744	15.02	1	37.9004	23.4789	16.3222	0.888983	-0.074298	0.013912	22.4738	33.34	0	0.1452	2012	电力、热力生产和供应业	0		-1	0
600745	27.37	2	52.3397	20.6589	16.3417	0.602657	0	0.112814	28.5397	51.71	0	0.463	2012	计算机、通信和其他电子设备制造业	0		-1	0
600747	1.23	1	21.5213	21.0807	16.2917	0.460926	1.38449	-0.521604	0	11.42	0	0.5814	2012	批发业	0		-1	0
600748	61.27	4	70.8784	22.9852	16.2667	0.745058	-0.027808	0.250588	11.9771	63.65	0	0.0892	2012	房地产业	0		-1	0
600751	17.48	1	31.87	20.9263	16.3111	0.55978	-0.431871	2.34327	11.3934	29.98	0	0.2829	2012	批发业	0		-1	0
600753	24.05	2	27.52	19.2521	16.2611	0.558248	9.38373	0.250482	420.159	21.04	0	0.3593	2012	批发业	0		-1	0
600754	30.95	2	61.9473	22.2344	16.2222	0.075993	0.019643	0.190365	22.9832	50.32	0	0.1318	2012	住宿业	0		-1	0
600755	70.29	4	33.6971	23.2996	16.2444	0.760327	-0.162044	0.017054	10.5723	30.28	0	0.0499	2012	批发业	0		-1	0
600756	21.23	2	31.9312	21.0236	16.2722	0.451328	0.274504	0.05492	59.5367	22.2	0	0.4261	2012	软件和信息技术服务业	0		-1	0
600757	16.8	1	75.5411	22.1012	16.2444	0.210172	0	0.074857	19.6123	65.76	0	0.0923	2012	新闻和出版业	0		-1	0
600758	23.25	2	50.4649	19.5515	16.1722	0.241159	0	0.080146	91.5962	43.86	0	0.1158	2012	煤炭开采和洗选业	0		-1	0
600759	31.8	2	63.2989	22.0929	16.2306	0.478819	-0.106758	0.298713	16.1244	56.66	0	0.051	2012	石油和天然气开采业	0		-1	0
600761	62.76	4	52.5289	22.1496	16.2278	0.307498	-0.054958	0.068545	12.0835	37.51	0	0.2015	2012	专用设备制造业	0		-1	0
600763	25.71	2	58.9784	19.3749	16.1667	0.0817945	0.428186	0.320089	34.6159	33.75	0	0.5422	2012	卫生	1		-1	0
600764	25.27	2	54.81	20.6233	16.1583	0.459367	-0.228924	0.046724	28.2497	53.47	0	0.0303	2012	计算机、通信和其他电子设备制造业	1		-1	0
600765	60.55	4	56.2938	22.0201	16.1528	0.34437	31.7436	0.065528	24.142	29.48	0	0.7636	2012	铁路、船舶、航空航天和其它运输设备制造业	0		-1	0
600767	15.58	1	33.931	20.0121	16.1278	0.413387	0.221763	0.067221	39.5875	29.03	0	0.2301	2012	软件和信息技术服务业	0		-1	0
600770	19.32	1	40.3156	22.0454	16.1139	0.3616	-0.103499	0.383875	44.0793	29.09	0	0.3042	2012	综合	1	0	-1	0
600774	19.02	1	43.661	20.6525	16.1472	0.414918	0.068733	0.017368	118.251	26.62	0	0.8475	2012	零售业	0		-1	0
600775	60.95	4	88.0376	21.576	16.1194	0.352367	2.54514	0.031797	25.859	51.1	0	0.731	2012	计算机、通信和其他电子设备制造业	1		-1	0
600776	23.98	2	51.5562	21.8198	16.0972	0.221741	-0.208434	0.047889	28.3197	48.1349	0	0.0645	2012	计算机、通信和其他电子设备制造业	1		-1	0
600777	5.07	1	25.559	21.8305	16.1111	0.53133	-0.913521	-0.30147	0	20.9	0	0.3541	2012	石油和天然气开采业	0		-1	0
600778	31.57	2	59.1491	22.4099	16.0778	0.742982	0.087741	0.112084	4.94068	17.76	0	1.2173	2012	零售业	0		-1	0
600779	36.35	2	46.6842	21.4938	16.0694	0.234611	-0.170488	0.311692	27.9033	39.71	0	0.0771	2012	酒、饮料和精制茶制造业	0		-1	0
600782	7.92	1	88.9537	24.0708	16.0167	0.742909	-0.141572	-0.038153	0	78.89	0	0.096	2012	黑色金属冶炼及压延加工业	0		-1	0
600783	22.63	2	73.8405	21.6246	16.0167	0.250825	-0.054318	0.845395	45.7155	71.77	0	0.0206	2012	资本市场服务	0		-1	0
600784	15.52	1	23.5953	21.7081	16.0167	0.735624	-0.24915	0.023965	0	14.52	0	0.5992	2012	食品制造业	0		-1	0
600785	28.81	2	56.9571	21.1707	15.9806	0.320982	0.130244	0.054059	12.0771	29.27	0	0.5453	2012	零售业	0		-1	0
600787	62.96	4	61.7988	23.142	15.9444	0.617052	0.121544	0.014046	15.7841	46.12	0	0.168	2012	仓储业	0		-1	0
600789	2.57	1	39.5572	21.949	15.8472	0.582943	-0.076708	-0.058919	0	24.59	0	0.6259	2012	医药制造业	0		-1	0
600794	25.78	2	67.9543	20.3062	15.8194	0.0276858	0	0.535402	16.0811	29.998	0	0.9838	2012	仓储业	1		-1	0
600796	13.53	1	33.8341	20.9712	15.7306	0.604073	-0.167895	-0.197799	75.9185	33.3	0	0.0619	2012	化学原料及化学制品制造业	1		-1	0
600797	47.51	3	18.5122	21.6913	15.7028	0.468641	0.450455	-0.00515	0	16.06	0	0.1283	2012	软件和信息技术服务业	1		-1	0
600798	48.89	3	55.4791	21.8756	15.6889	0.363127	-0.27065	-0.165721	0	41.9	0	0.2883	2012	水上运输业	1		-1	0
600800	23.61	2	35.65	20.5289	19.0694	0.920711	-0.288171	-0.226409	292.082	28.87	0	0.2172	2012	化学原料及化学制品制造业	0		-1	0
600801	22.05	2	76.6417	23.2838	18.9944	0.515656	0.002928	0.057748	20.857	39.88	0	0.5792	2012	非金属矿物制品业	0		-1	0
600802	59.76	3	46.0381	21.8886	18.9944	0.633098	-0.044943	0.020405	107.483	28.78	0	0.5924	2012	非金属矿物制品业	0		-1	0
600803	17.29	1	47.3579	21.0598	18.9944	0.52502	0.10045	0.041195	49.6844	24.18	0	1.0083	2012	燃气生产和供应业	0		-1	0
600804	20.83	2	36.4137	22.6909	18.9944	0.563331	2.41494	0.081522	38.3945	6.69	0	2.2676	2012	互联网和相关服务	0	0	-1	0
600805	24.38	2	50.7464	22.8376	18.9944	0.49346	0.260968	0.565996	7.0427	23.06	0	0.461	2012	综合	1		-1	0
600808	47.53	3	73.5279	24.8737	18.9861	0.662368	-0.260459	-0.052358	0	50.47	0	0.4596	2012	黑色金属冶炼及压延加工业	0		-1	0
600809	76.19	4	89.3327	22.1922	18.9861	0.218207	0.33359	0.311038	26.0045	69.97	0	0.0625	2012	酒、饮料和精制茶制造业	0		-1	0
600811	17.39	1	32.0075	23.1204	18.9861	0.322234	-0.898477	0.130611	11.2012	27.98	0	0.1154	2012	农副食品加工业	0		-1	0
600812	15.47	1	55.2419	23.1719	18.9639	0.564431	0.015627	-0.023683	545.121	25.39	0	1.0217	2012	医药制造业	0		-1	0
600815	69.36	4	60.5894	23.1318	18.925	0.618409	-0.453995	0.014127	54.5683	40.98	0	0.3209	2012	专用设备制造业	0	0	-1	0
600817	18.45	1	28.68	18.5877	18.925	0.0632481	0.059798	27.1455	0	20.87	0	1.1759	2012	专用设备制造业	0		-1	0
600818	22.39	2	47.64	20.1723	18.925	0.334861	-0.180325	0.034205	211.526	40.92	0	0.1686	2012	铁路、船舶、航空航天和其它运输设备制造业	0		-1	0
600819	16.62	1	67.9042	21.9268	18.925	0.441418	-0.189734	-0.067099	106.64	28.43	0	1.35	2012	非金属矿物制品业	0		-1	0
600820	24.39	2	67.08	23.8376	18.925	0.570157	0.363292	0.058037	9.97845	52.61	0	0.238	2012	土木工程建筑业	0		-1	0
600821	19.96	1	36.19	21.3002	18.925	0.607691	-0.078214	0.025141	194.625	15.1	0	1.2662	2012	电力、热力生产和供应业	0		-1	0
600822	1.06	1	48.3268	22.9083	18.9083	0.847039	0.215835	-0.005861	0	48.1	0	0.0349	2012	批发业	0		-1	0
600823	29.02	2	86.1894	23.7566	18.9083	0.687243	-0.252994	0.265187	9.77563	47.67	0	0.64	2012	房地产业	0		-1	0
600824	62.19	4	40.6495	21.5712	18.9083	0.430564	0.035628	0.078224	21.4132	39.04	0	0.0459	2012	零售业	0		-1	0
600825	22.95	2	61.7822	22.3102	18.9083	0.560289	0	0.059026	46.2144	30.58	0	1.0049	2012	新闻和出版业	0		-1	0
600826	7.02	1	55.8688	21.7507	18.9083	0.215712	0.4556	0.037218	91.8995	52.17	0	0.0721	2012	商务服务业	0		-1	0
600827	31.64	2	60.6965	23.5222	18.9083	0.298025	0.613401	0.040066	9.62194	43.5	0	0.228	2012	零售业	0		-1	0
600828	25.13	2	77.4582	21.4417	18.8528	0.568529	0.009337	0.093513	19.1404	68.05	0	0.1511	2012	零售业	0		-1	0
600829	57.69	3	76.6094	21.8041	18.8528	0.401145	0.042929	0.101197	14.7804	74.82	0	0.0168	2012	批发业	0		-1	0
600832	32.26	2	63.4175	23.0044	18.8528	0.303017	-0.035014	0.250819	29.0024	45.193	0	0.342	2012	公共设施管理业	0		-1	0
600833	25.68	2	45.5884	20.4351	18.8528	0.32001	0.101235	0.038063	46.5346	23.39	0	0.9128	2012	零售业	0	0	-1	0
600835	67.75	4	52.4069	22.1781	18.8528	0.0293215	0.292789	0.084513	6.26949	47.28	0	0.058	2012	通用设备制造业	0		-1	0
600836	59.17	3	26.21	20.5813	18.8528	0.463665	-0.0141	0.007752	206.103	26.21	0	0.0351	2012	印刷和记录媒介复制业	0		-1	0
600837	63.77	4	54.3274	25.411	18.8528	0.466219	-0.206516	0.610478	30.3737	15.57	0	1.0392	2012	资本市场服务	0		-1	0
600838	14.33	1	30.3	20.8224	18.8528	0.302482	-0.103379	0.157299	80.5302	19.59	0	0.5242	2012	零售业	0		-1	0
600839	68.11	4	28.707	24.2481	18.8056	0.609906	-0.086409	-0.001052	34.8092	23.19	0	0.1259	2012	计算机、通信和其他电子设备制造业	0		-1	0
600843	19.22	1	28.0067	20.4649	18.8056	0.289462	-0.161637	0.060654	43.9841	23.48	0	0.1222	2012	专用设备制造业	0		-1	0
600844	2.97	1	33.9322	21.2123	18.8056	0.1373	0	-0.023215	0	18.85	0	0.7963	2012	化学原料及化学制品制造业	1	0	-1	0
600845	61.33	4	58.0145	21.7607	18.8056	0.512714	0.145043	0.070884	17.9677	55.5	0	0.0393	2012	软件和信息技术服务业	0		-1	0
600848	6.32	1	47.64	21.2482	18.7694	0.890744	0.02413	-0.017475	239.502	26.86	0	0.6642	2012	房地产业	0		-1	0
600850	29.51	2	49.0175	20.9976	18.7694	0.175384	-0.35293	0.046836	30.4661	46.05	0	0.4317	2012	软件和信息技术服务业	0		-1	0
600851	17.11	1	19.2177	22.1662	18.7417	0.177599	-0.103446	0.051297	128.162	7.51	0	1.4221	2012	医药制造业	0		-1	0
600853	17.69	1	35.91	21.7303	18.7417	0.75787	0.004996	0.001921	95.6684	33.34	0	0.0822	2012	土木工程建筑业	0		-1	0
600854	15.13	1	46.14	21.8865	18.6833	0.179022	-0.307303	-0.029519	927.911	25.34	0	0.8098	2012	电气机械及器材制造业	1		-1	0
600855	25.12	2	37.8922	20.4764	18.6833	0.14568	-0.353066	0.044655	75.4874	29.07	0	0.2749	2012	专用设备制造业	1		-1	0
600858	57.88	3	66.1142	22.6532	18.6528	0.73124	0.142953	0.033071	14.2749	19.49	0	1.0292	2012	零售业	0		-1	0
600859	33.64	2	76.5929	23.2852	18.6528	0.567199	-0.033813	0.049623	16.5017	49.27	0	0.1681	2012	零售业	1		-1	0
600860	49.28	3	74.21	20.9912	18.6528	0.488364	0.049188	-0.233716	0	47.78	0	0.5561	2012	专用设备制造业	1		-1	0
600862	17.67	1	38.2201	21.6604	18.6139	0.543366	-0.247668	0.07064	32.5041	18.84	0	1.0589	2012	铁路、船舶、航空航天和其它运输设备制造业	1		-1	0
600864	29.34	2	46.0717	22.1197	18.3944	0.340473	0.166442	0.354663	10.9383	43.59	0	0.0654	2012	资本市场服务	0		-1	0
600865	21.57	2	43.769	21.879	18.3944	0.656445	-0.050218	0.073289	24.0615	37.689	0	0.1305	2012	零售业	1		-1	0
600866	2.79	1	25.6903	21.7147	18.3694	0.406988	-0.204207	-0.243976	0	17.52	0	0.3487	2012	食品制造业	0		-1	0
600868	8.57	1	2.197	21.8718	18.3028	0.189965	0.556777	-0.015705	162.088	2.197	0	0.3559	2012	电力、热力生产和供应业	0		-1	0
600869	7.18	1	84.4853	22.0291	17.9028	0.159697	0.087899	-0.017707	0	70.29	0	0.1609	2012	电气机械及器材制造业	0	0	-1	0
600872	68.51	4	17.3584	21.5086	17.9361	0.273153	-0.805299	0.067112	29.9357	10.72	0	0.3993	2012	食品制造业	0		-1	0
600873	60.23	4	24.3087	23.2957	17.8722	0.719806	-0.676405	0.093215	24.1937	31.54	0	1.2232	2012	食品制造业	0		-1	0
600874	65.4	4	75.6671	22.786	17.5	0.53678	-0.004717	0.214782	24.3805	51.6	0	0.4672	2012	水的生产和供应业	0		-1	0
600875	64.28	4	71.7404	24.1768	17.225	0.612853	-0.086812	0.065186	12.3501	50.03	0	0.3728	2012	通用设备制造业	0		-1	0
600877	5.09	1	28.86	21.8054	17.2167	0.83639	-0.225713	-0.107325	161.74	27	0	0.0815	2012	计算机、通信和其他电子设备制造业	0		-1	0
600880	30.59	2	44.4775	21.538	17.1278	0.302532	-0.08779	0.274555	20.2477	23.62	0	0.6596	2012	新闻和出版业	0		-1	0
600881	53.06	3	27.853	23.9339	17.1278	0.741736	0.158419	0.02388	19.8695	15.57	0	0.4014	2012	非金属矿物制品业	0		-1	0
600882	24.23	2	60.616	21.3967	17.0694	0.00340765	-0.551098	0.225458	20.6533	13.71	0	2.9985	2012	食品制造业	0		-1	0
600883	19.58	1	46.6005	20.4633	17.0639	0.111207	-0.227773	0.255562	151.721	17.15	0	1.7224	2012	非金属矿物制品业	0		-1	0
600884	58.07	3	41.2056	22.3846	16.9167	0.459347	0.80841	0.041791	30.6721	32.5	0	0.1905	2012	电气机械及器材制造业	1		-1	0
600885	20.13	2	72.099	21.5932	16.9056	0.010604	0	0.143719	12.0186	38.31	0	0.8436	2012	电气机械及器材制造业	0		-1	0
600886	60.93	4	79.4706	23.6463	16.9528	0.364811	0.730038	0.094839	10.0502	61.76	0	0.1329	2012	电力、热力生产和供应业	1		-1	0
600887	27.52	2	65.3756	23.4942	16.8028	0.617984	0.084419	0.038477	20.2407	10.18	0	0.8448	2012	食品制造业	0		-1	0
600888	51.62	3	59.2299	22.7006	16.8778	0.489341	0.158296	0.043493	32.6704	28.14	0	0.7687	2012	计算机、通信和其他电子设备制造业	0		-1	0
600889	44.27	3	44.3394	21.465	16.8139	0.612637	0.873809	0.039479	39.5185	40.84	0	0.0879	2012	化学纤维制造业	1		-1	0
600892	8.47	1	29.93	19.354	16.7944	0.995983	0.726896	0.009791	54.7234	19.93	0	0.6889	2012	软件和信息技术服务业	0		-1	0
600893	59.5	3	63.4941	22.7828	16.7306	0.444395	-0.05257	0.045348	48.4271	53.26	0	0.0537	2012	铁路、船舶、航空航天和其它运输设备制造业	0		-1	0
600894	17.83	1	72.7181	21.2947	16.7583	0.00141341	-0.796011	0.039966	10.8949	61.12	0	0.1189	2012	通用设备制造业	0		-1	0
600895	52.86	3	58.2669	23.2787	16.6917	0.583027	0.0112	0.190567	28.0714	53.58	0	0.0547	2012	房地产业	0		-1	0
600897	30.72	2	74.5421	21.5614	16.5833	0.105453	0.122197	0.474397	9.84978	68	0	0.056	2012	航空运输业	0		-1	0
600900	74.38	4	82.5211	25.7691	9.11944	0.519348	0.2473	0.444166	10.9494	73.33	0	0.071	2012	电力、热力生产和供应业	1		-1	0
600960	16.39	1	50.6013	21.4152	8.73333	0.545935	-0.216408	0.03139	34.8318	49.67	0	0.0344	2012	汽车制造业	0		-1	0
600961	-0.75	1	55.8282	22.4965	8.33333	0.868593	-0.092196	-0.051418	0	44.49	0	0.203	2012	有色金属冶炼及压延加工业	0		-1	0
600962	52.64	3	53.1555	21.4302	8.525	0.624325	0.390326	0.024852	37.6844	44.37	0	0.1672	2012	酒、饮料和精制茶制造业	1		-1	0
600966	54.12	3	33.805	22.7526	8.56389	0.649002	-0.062051	0.006809	78.6032	33.77	0	0.0527	2012	造纸及纸制品业	0		-1	0
600969	28.61	2	68.9514	22.0926	8.73056	0.707142	0.151038	0.09714	12.9002	17.88	0	1.8753	2012	电力、热力生产和供应业	0		-1	0
600970	73.29	4	69.571	23.0183	7.71944	0.66356	0.063962	0.04712	17.6036	42.46	0	0.5429	2012	土木工程建筑业	1		-1	0
600973	48.89	3	52.044	22.4418	8.41389	0.663471	0.246991	0.012296	23.0927	35.66	0	0.3603	2012	电气机械及器材制造业	1		-1	0
600976	27.78	2	56.5048	20.7658	8.7	0.156231	0.017168	0.060822	28.8078	20.9	0	0.6703	2012	零售业	0		-1	0
600981	22.62	2	55.7303	21.8145	8.5	0.759676	-0.038386	0.007473	52.0055	53.1386	0	0.0606	2012	批发业	1		-1	0
600982	24.14	2	66.27	20.756	8.48611	0.275241	0.347214	0.069666	23.581	25.54	0	1.0987	2012	电力、热力生产和供应业	1		-1	0
600984	2.55	1	43.55	20.6593	8.48333	0.710663	-0.007427	0.00647	136.154	24.95	0	0.7784	2012	专用设备制造业	0		-1	0
600986	21.09	2	34.64	21.7401	8.68056	0.731255	0.15733	0.011118	0	18.37	0	0.908	2012	互联网和相关服务	1		-1	0
600987	68.08	4	58.8181	21.3623	8.39444	0.268538	0.093763	0.150692	9.29464	31.31	0	0.8406	2012	纺织业	1		-1	0
600988	22.27	2	0.0558	21.1951	8.71389	0.0132845	0.05771	0.541553	25.353	37.44	0	0.6974	2012	有色金属矿采选业	0		-1	0
600993	76.57	4	62.8291	21.0876	8.62222	0.113895	0.170996	0.121512	27.7553	29.27	0	0.6092	2012	医药制造业	0		-1	0
600997	66.83	4	65.35	23.1864	8.58056	0.421018	-0.108472	0.037279	24.6509	56.73	0	0.07	2012	石油加工、炼焦及核燃料加工业	0		-1	0
600998	56.47	3	87.6996	23.0261	2.16389	0.595331	0.235075	0.016701	37.9742	29.83	0	1.5267	2012	批发业	0	0	-1	0
600999	67.97	4	80.7886	24.9575	3.12222	0.635738	-0.33926	0.617605	29.8753	28.78	0	1.1668	2012	资本市场服务	0		-1	0
601000	70	4	80.7877	22.545	2.48889	0.200942	0.179259	0.233339	9.1221	47.1	0	0.4972	2012	水上运输业	0		-1	0
601002	5.65	1	61.359	21.9995	5.93056	0.508726	-0.120492	-0.012667	0	58.28	0	0.0832	2012	通用设备制造业	1		-1	0
601008	58.29	3	56.7333	22.2156	5.68056	0.419024	0.073268	0.088552	18.6599	48.81	0	0.1584	2012	水上运输业	1		-1	0
601018	69.02	4	86.0089	24.2347	2.25833	0.139511	0.066101	0.385023	12.0436	74.45	0	0.1124	2012	水上运输业	1		-1	0
601088	74.76	4	93.5919	26.3652	5.22778	0.400921	-0.609811	0.268045	9.05113	73.01	0	0.2527	2012	煤炭开采和洗选业	1		-1	0
601099	69.04	4	55.7177	22.2218	5.00833	0.523479	0	0.256744	128.32	10.83	0	2.6307	2012	资本市场服务	0		-1	0
601101	66.85	4	70.9116	22.9516	2.75	0.258908	-0.046391	0.177198	17.2307	62.3	0	0.1039	2012	煤炭开采和洗选业	1		-1	0
601106	16.19	1	71.6453	24.2604	2.89444	0.544961	0.036903	-0.026493	694.757	62.11	0	0.1177	2012	专用设备制造业	0		-1	0
601107	74.18	4	83.1832	23.6071	3.42778	0.452574	0.030078	0.337043	8.43491	31.88	0	1.5979	2012	道路运输业	0		-1	0
601111	78.44	4	90.655	25.6903	6.36944	0.661104	0.012622	0.05704	14.2336	40.6	0	1.1374	2012	航空运输业	1		-1	0
601117	21.85	2	87.918	23.5175	2.98333	0.207071	0.953422	0.070308	12.5616	66.71	0	0.1282	2012	土木工程建筑业	1		-1	0
601126	29.69	2	81.2536	21.9782	2	0.215548	0.237159	0.114429	19.5839	61.02	0	0.2598	2012	电气机械及器材制造业	1		-1	0
601139	62.8	4	91.3239	22.7441	3.01667	0.463825	0.169323	0.074463	34.6962	51	0	0.6759	2012	燃气生产和供应业	0		-1	0
601158	25.77	2	90.6826	23.5519	2.75556	0.308701	0.092237	0.434404	13.4913	75.1	0	0.1969	2012	水的生产和供应业	0		-1	0
601168	60.75	4	40.3631	23.6275	5.46944	0.473017	-0.22117	-0.006976	0	28.21	0	0.2513	2012	有色金属矿采选业	0		-1	0
601177	55.87	3	71.5978	21.7294	2.22222	0.414942	-0.275331	0.021088	60.8099	45.01	0	0.5721	2012	通用设备制造业	1		-1	0
601179	13.76	1	74.6923	23.6137	2.925	0.177457	0.409871	0.009815	167.786	59.93	0	0.1757	2012	电气机械及器材制造业	0		-1	0
601186	73.58	4	85.4762	25.3656	4.80833	0.444009	-0.696339	0.022069	8.49954	61.33	0	0.3224	2012	土木工程建筑业	1		-1	0
601299	58.42	3	77.9647	24.6916	3.00556	0.397184	1.84776	0.039168	13.1639	61.49	0	0.1566	2012	铁路、船舶、航空航天和其它运输设备制造业	1		-1	0
601318	69.56	4	47.1622	25.613	5.83333	0.0467968	0.05291	0.121703	13.4025	7.76	0	2.5116	2012	保险业	0		-1	0
601369	79.7	4	77.6131	23.3568	2.675	0.614989	0.126605	0.185614	14.4026	61.57	0	0.1866	2012	电气机械及器材制造业	0		-1	0
601377	57.21	3	66.105	23.7184	2.21667	0.579448	-0.240274	0.387067	47.0753	23.73	0	0.8491	2012	资本市场服务	0		-1	0
601390	66.44	4	80.2115	25.5805	5.07778	0.435583	0.364026	0.02019	8.06022	56.1	0	0.3938	2012	土木工程建筑业	1		-1	0
601600	53.99	3	85.9506	25.5269	5.66667	0.636433	0.015247	-0.066146	0	38.56	0	1.1024	2012	有色金属冶炼及压延加工业	1		-1	0
601601	59.45	3	82.3097	25.1858	5.01667	0.0077852	0.188953	0.045822	39.7456	28.32	0	1.3294	2012	保险业	0		-1	0
601607	68.08	4	78.6514	23.8638	2.82222	0.103855	-0.691701	0.041069	12.1409	27.89	0	1.5959	2012	零售业	0		-1	0
601618	44.36	3	82.8987	25.3971	3.27778	0.631948	-0.36383	-0.0375	0	64.18	0	0.263	2012	土木工程建筑业	1		-1	0
601628	63.12	4	96.2117	28.271	5.97778	0.883465	-0.073541	0.036819	53.6614	68.37	0	0.3816	2012	保险业	1		-1	0
601668	72.48	4	74.5688	25.7647	3.42222	0.488142	0.009917	0.051409	5.13683	55.07	0	0.1324	2012	土木工程建筑业	1		-1	0
601688	59.91	3	77.1018	24.9634	2.84722	0.558151	-0.042656	0.445294	33.0397	24.423	0	1.2305	2012	资本市场服务	1		-1	0
601717	67.82	4	61.4159	23.1774	2.41111	0.249931	0.273857	0.184264	10.3685	32.14	0	0.6304	2012	汽车制造业	0		-1	0
601718	22.14	2	73.8326	22.888	2.375	0.0448986	0.660306	0.028497	13.9661	66.33	0	0.0954	2012	纺织服装、服饰业	1		-1	0
601727	69.67	4	94.5724	24.8203	4.07222	0.620554	0.01645	0.06611	11.7035	57.79	0	0.6032	2012	通用设备制造业	0		-1	0
601766	64.2	4	83.253	24.4819	4.36944	0.26087	-0.196604	0.054814	14.1096	56.44	0	0.3382	2012	铁路、船舶、航空航天和其它运输设备制造业	1		-1	0
601777	22.8	2	76.5375	22.7509	2.1	0.403951	-0.024447	0.031007	19.8982	65.01	0	0.1752	2012	汽车制造业	0		-1	0
601788	63.63	4	82.85	24.7019	3.36944	0.592387	-0.390973	0.432943	46.6351	33.92	0	1.1792	2012	资本市场服务	0		-1	0
601801	24.26	2	84.8783	22.0251	2.95278	0.0876602	0.028714	0.144755	18.7966	75.42	0	0.1314	2012	新闻和出版业	0		-1	0
601808	71.49	4	91.6852	24.9021	5.25833	0.504156	0.169511	0.235247	16.1328	53.63	0	0.6664	2012	开采辅助活动	0		-1	0
601857	77.34	4	98.2028	28.1853	5.15556	0.43697	0.038308	0.075357	12.6668	86.35	0	0.1349	2012	石油和天然气开采业	1		-1	0
601866	36.78	2	81.6698	24.4087	5.05278	0.270076	0.083128	-0.044165	49.9416	45.89	0	0.7466	2012	水上运输业	0		-1	0
601872	17.53	1	75.034	23.1108	6.08333	0.00152553	0	0.033378	133.423	40.93	0	0.7554	2012	水上运输业	0		-1	0
601877	77.54	4	74.3019	22.8955	2.94444	0.460312	0.061352	0.155662	13.1768	65.42	0	0.1689	2012	电气机械及器材制造业	1		-1	0
601880	67.72	4	91.7681	23.9305	2.06944	0.478342	0.029166	0.150328	18.2918	54.42	0	0.5761	2012	水上运输业	0		-1	0
601888	32.43	2	87.769	22.363	3.21111	0.0572616	0	0.089722	20.4421	61.35	0	0.2269	2012	商务服务业	1		-1	0
601890	17.21	1	0.0179	21.9341	2.00833	0.237829	-0.072931	0.047475	41.7096	27.7	0	0.4921	2012	铁路、船舶、航空航天和其它运输设备制造业	1		-1	0
601898	67.57	4	90.025	25.5473	4.91667	0.384858	-0.133231	0.15244	10.358	56.86	0	0.5637	2012	煤炭开采和洗选业	1		-1	0
601899	74.84	4	73.286	24.1694	4.68333	0.272836	0.060954	0.177752	1.35765	29.153	0	1.4122	2012	有色金属矿采选业	0		-1	0
601919	51.49	3	82.9902	25.0383	5.51389	0.338206	0.463412	-0.083391	0	52.01	0	0.5524	2012	水上运输业	0		-1	0
601933	66.23	4	29.7561	22.6145	2.04444	0.419149	0.123961	0.023011	38.483	21.52	0	1.869	2012	零售业	0		-1	0
601958	58.88	3	80.8806	23.3628	4.70556	0.0420267	-0.365819	0.066719	71.3205	74.09	0	0.066	2012	有色金属矿采选业	0		-1	0
601989	67.25	4	86.5862	24.4337	3.04167	0.180469	0	0.054471	19.6275	54.74	0	0.3911	2012	铁路、船舶、航空航天和其它运输设备制造业	1		-1	0
601991	63.18	4	91.9245	25.1029	6.03056	0.490761	0.036586	0.091407	8.68246	31.1	0	1.7164	2012	电力、热力生产和供应业	1		-1	0
000002	83.73	5	34.6205	25.821	22.9222	0.721487	3.70796	0.171083	4.83399	14.7	0.363636	0.2762	2013	房地产业	0		1	4
000004	19.59	1	35.6	18.2194	22.9639	0.323233	-0.35883	0.215911	168.772	26.1	0.333333	0.4054	2013	软件和信息技术服务业	0		1	3
000006	67.28	4	53.6912	22.7509	21.6778	0.555303	-0.269322	0.274924	9.53494	20.31	0.333333	1.323	2013	房地产业	0		1	4
000008	15.56	1	66.23	20.1072	21.65	0.00674968	-0.086503	0.075342	120.064	62.71	0.428571	0.0667	2013	铁路、船舶、航空航天和其它运输设备制造业	1		1	3
000009	62.94	4	29.6076	22.547	22.5167	0.674144	0	0.106359	26.6885	12.34	0.375	0.9927	2013	综合	0		1	3
000011	41.23	3	64.6827	21.6953	21.75	0.540164	0.141603	0.356585	15.472	54.33	0.333333	0.1894	2013	房地产业	0		1	3
000012	70.58	4	17.9898	23.0524	21.8417	0.424578	-0.410838	0.103623	10.4201	3.62	0.333333	2.2265	2013	非金属矿物制品业	0		1	4
000014	31.03	2	41.68	20.9717	21.5806	0.55386	-0.873829	0.034867	58.7794	32.02	0.333333	0.3273	2013	房地产业	0		1	3
000016	12.88	1	26.5142	23.3012	21.7611	0.695214	0.465695	-0.002414	77.6576	19	0.428571	0.4874	2013	计算机、通信和其他电子设备制造业	0		1	4
000017	17.79	1	22.28	18.6334	21.75	0.956421	0.020922	-0.673581	1.53943	11.52	0.333333	0.895	2013	铁路、船舶、航空航天和其它运输设备制造业	0		0	2
000018	22.66	2	52.71	18.7624	21.5417	0.0680905	0.269553	-1.08859	206.205	25.51	0.333333	0.94	2013	建筑装饰和其他建筑业	0		1	3
000019	23.62	2	46.401	21.1153	21.2194	0.273543	-0.224004	0.012357	42.118	19.09	0.333333	1.5432	2013	批发业	0		1	3
000020	8.64	1	52.085	20.0301	21.675	0.470317	-0.253022	0.003812	0	41.14	0.428571	0.271	2013	计算机、通信和其他电子设备制造业	0		1	3
000021	63.38	4	63.4248	22.6499	19.9139	0.446758	-0.290347	0.008959	48.8955	44.51	0.333333	0.2988	2013	计算机、通信和其他电子设备制造业	0	1	1	3
000024	68.9	4	71.3734	24.5375	20.5667	0.621569	0	0.284234	6.47848	40.38	0.363636	0.2858	2013	房地产业	0		1	4
000025	20.53	2	67.86	20.185	20.5278	0.790627	0.30262	0.036764	640.851	66.22	0.333333	0.0447	2013	批发业	0		1	3
000026	56.01	3	50.0125	21.7449	20.5778	0.488159	-0.718416	0.05736	22.6077	41.49	0.375	0.1453	2013	零售业	0		1	3
000027	74.91	4	74.2258	23.7387	20.3278	0.331549	-0.420398	0.095694	8.3705	47.82	0.333333	0.5397	2013	电力、热力生产和供应业	0		1	4
000029	29.26	2	63.7012	22.0161	20.2944	0.608601	-0.312938	0.038972	16.616	63.55	0.333333	0.0093	2013	房地产业	0		1	3
000030	19.54	1	77.2887	22.4508	20.2556	0.331805	0	0.142656	13.3746	24.31	0.375	1.9449	2013	汽车制造业	0	0	1	3
000031	58.26	3	52.855	23.9501	20.2306	0.783048	1.98113	0.127576	7.32054	50.65	0.375	0.0537	2013	房地产业	0		1	3
000032	19.76	1	47.89	20.7998	20.175	0.275272	0.629212	0.059107	134.499	42.02	0.333333	0.1861	2013	建筑安装业	0		1	3
000033	8.39	1	29.7153	20.1485	19.9944	0.523548	-0.038813	-0.311102	364.721	13.83	0.333333	1.0875	2013	住宿业	0		0	1
000034	13.72	1	44.007	20.0719	19.6444	0.404186	0	-0.010447	89.8835	21.88	0.428571	0.8711	2013	批发业	0		1	3
000035	10.28	1	26.66	16.1613	19.7306	-0.194698	-0.337722	0.587206	1.78008	6.66	0.428571	2.2808	2013	生态保护和环境治理业	1		1	3
000037	16.89	1	56.67	22.2583	19.5	0.638287	-0.721677	-1.06878	33.9253	16.72	0.4	2.3744	2013	电力、热力生产和供应业	0		1	3
000038	23.32	2	70.35	19.4194	19.3972	0.655214	0	0.039368	413.725	44.79	0.428571	0.5211	2013	商务服务业	0		0	2
000039	78.31	4	75.7661	23.753	19.7306	0.656845	340.388	0.03521	15.0174	53.73	0.428571	0.3501	2013	金属制品业	0		1	4
000040	31.12	2	38.97	21.6463	19.3972	0.556644	-0.863412	0.782964	19.0367	19.8	0.363636	0.9919	2013	电力、热力生产和供应业	0		1	3
000042	38.49	2	72.872	22.4016	19.2778	0.635009	0.075602	0.747467	15.1177	28.49	0.375	1.4216	2013	房地产业	0		1	3
000045	22.52	2	73.257	21.6777	19.3778	0.0505062	0.073615	-0.028727	85.8101	46.21	0.333333	0.3116	2013	计算机、通信和其他电子设备制造业	0		1	3
000048	18.46	1	28.09	20.4699	19.1667	0.937589	-0.003568	0.012342	0	26.36	0.363636	0.286	2013	农副食品加工业	0		0	2
000049	27.28	2	80.8132	19.4556	18.7806	0.00469524	0	0.086728	34.9241	45.68	0.333333	0.2454	2013	电气机械及器材制造业	0		1	3
000050	62.82	4	56.6069	21.6657	18.7944	0.459451	-0.30911	-0.009712	22.705	45.62	0.333333	0.2179	2013	计算机、通信和其他电子设备制造业	0		1	3
000055	18.38	1	19.87	21.2163	17.7111	0.238419	0.039244	0.041532	52.4439	9.09	0.428571	1.4488	2013	金属制品业	0		1	3
000056	28.17	2	30.39	18.755	17.4806	0.402048	0	-4.03073	1.11781	13.7	0.375	1.173	2013	商务服务业	0		1	3
000058	19.63	1	30.88	21.073	17.0139	0.127205	0.191686	0.243458	52.3926	30.25	0.333333	0.117	2013	商务服务业	0		1	3
000060	65.98	4	48.5056	23.0388	16.9389	0.508776	-0.487278	0.072766	30.7681	31.73	0.363636	0.3788	2013	有色金属冶炼及压延加工业	0		1	4
000061	64.03	4	63.9	22.9606	16.975	0.515787	-0.293349	0.133813	66.1904	24.31	0.384615	0.8959	2013	商务服务业	0		0	2
000062	32.83	2	75.0851	21.6451	16.9167	0.244182	-0.126464	0.016812	19.4649	74.96	0.333333	0.0125	2013	批发业	0		1	4
000063	60.95	4	63.8667	25.3562	16.1194	0.864621	-0.060966	-0.012514	31.339	30.78	0.357143	0.7144	2013	计算机、通信和其他电子设备制造业	0		1	4
000065	64.82	4	66.0581	21.9161	15.5722	0.797095	6.41587	-0.0465	14.4501	54.41	0.333333	0.2132	2013	土木工程建筑业	1		1	3
000066	28.83	2	58.0979	22.3432	16.5139	0.425968	-0.015656	-0.017709	0	53.92	0.333333	0.0677	2013	计算机、通信和其他电子设备制造业	0		1	3
000068	5.22	1	60.73	20.2148	16.5556	0.674403	0	-0.045998	0	22.45	0.333333	1.6953	2013	专业技术服务业	0		1	3
000069	71.12	4	72.917	24.0353	16.3083	0.474446	0.02157	0.172422	7.77599	56.63	0.555556	0.0826	2013	房地产业	0		1	4
000070	21.27	2	59.4009	21.3613	13.6389	0.475618	-0.09198	0.083057	42.837	45.33	0.333333	0.2162	2013	电气机械及器材制造业	0		1	3
000078	19.2	1	36.6333	21.8284	15.0361	0.605183	0.795509	0.028273	24.0912	24.66	0.333333	0.4692	2013	零售业	0		1	3
000088	57.46	3	68.3843	22.2335	16.425	0.0158031	0.174476	1.34129	27.6646	67.37	0.333333	0.0117	2013	道路运输业	0		1	4
000090	27.86	2	38.3982	22.2696	14.4444	0.557371	0.565266	0.101967	9.81179	36.35	0.428571	0.06	2013	土木工程建筑业	0		1	3
000096	18.48	1	61.4159	21.3153	13.4361	0.0657078	0	-0.022109	40.9556	57.61	0.363636	0.0689	2013	批发业	0		1	3
000099	24.87	2	46.7373	22.0495	13.4167	0.355556	-0.033203	0.187752	24.7252	42.18	0.333333	0.0552	2013	航空运输业	0		1	3
000100	28.67	2	18.9219	23.9733	9.91667	0.587638	-0.435787	0.017913	6.891	9.74	0.333333	0.9774	2013	计算机、通信和其他电子设备制造业	0		1	3
000150	27.89	2	53.13	20.5214	13.4	0.66061	0	0.071067	19.1435	48.48	0.428571	0.0982	2013	卫生	0		1	3
000151	28.93	2	50.9136	21.6078	13.3194	0.615666	1.31795	0.106006	23.3465	50.09	0.333333	0.0278	2013	批发业	1		1	3
000153	18.68	1	42.9118	21.2909	13.2806	0.490914	-0.085234	0.009752	89.7787	7.64	0.333333	2.5995	2013	医药制造业	0	1	1	3
000157	67.82	4	58.3525	25.0416	13.2194	0.459326	-0.488376	0.138741	10.6272	18.53	0.571429	1.5213	2013	专用设备制造业	0		1	3
000158	13.21	1	49.53	22.4	13.4361	0.552886	0.916062	-0.043582	169.649	48.06	0.333333	0.0499	2013	软件和信息技术服务业	0		1	3
000159	19.09	1	30.7407	21.5231	13.2639	0.194712	-0.968855	0.152355	99.3758	30.49	0.333333	0.0407	2013	批发业	0		1	3
000301	75.71	4	37.8653	21.996	13.5889	0.185348	0.770899	0.210414	11.8651	36.69	0.375	0.045	2013	化学纤维制造业	1		1	3
000338	73.85	4	64.1207	24.482	6.66667	0.391292	0.098713	0.075627	9.95037	24.22	0.333333	1.1131	2013	汽车制造业	0	1	1	4
000401	60.83	4	74.5737	24.1656	17.5472	0.616904	-0.341101	-0.38226	57.5018	38.63	0.333333	0.7367	2013	非金属矿物制品业	0		1	3
000402	66.61	4	40.4044	24.5747	17.5139	0.689928	20.7224	0.264833	4.49758	26.55	0.333333	0.22	2013	房地产业	1		1	4
000404	16.23	1	53.0318	21.718	17.5333	0.375438	0.060319	0.032738	13.5669	28.81	0.333333	0.6258	2013	通用设备制造业	0		1	3
000407	39.89	2	13.325	21.652	17.4944	0.547936	-0.393717	0.000158	69.6876	9.23	0.363636	0.3272	2013	燃气生产和供应业	0		1	3
000408	7.67	1	23.23	20.1831	17.5083	0.570784	205.328	0.011946	91.7777	19.69	0.333333	0.2133	2013	化学原料及化学制品制造业	0		0	1
000411	23.65	2	64.3846	18.5953	17.4583	0.176426	0	0.028868	13.0657	21.35	0.333333	1.3152	2013	批发业	1		1	3
000413	18.85	1	78.2125	22.3966	17.2667	0.0252286	-0.954081	0.531427	37.3288	14.4	0.428571	2.6604	2013	计算机、通信和其他电子设备制造业	0		1	3
000415	25.75	2	69.7123	23.0865	17.4583	0.351728	0	0.275983	7.52696	44.9	0.333333	0.4984	2013	租赁业	0		1	3
000418	27.47	2	70.8129	22.6915	16.7583	0.45445	0.759587	0.059153	13.4289	35.2	0.333333	0.5761	2013	电气机械及器材制造业	1		1	3
000421	22.18	2	41.38	21.3052	17.4028	0.592189	-0.024475	-0.141676	16.2365	30.06	0.375	0.3589	2013	燃气生产和供应业	1		1	3
000422	16.47	1	27.3961	23.2942	17.3778	0.60549	-0.112093	0.060495	28.0851	16.85	0.4	0.5395	2013	化学原料及化学制品制造业	0		1	3
000423	75.64	4	51.0225	22.5387	17.4222	0.187615	0.102053	0.470852	21.2124	23.14	0.333333	0.2554	2013	医药制造业	0		1	4
000425	65.76	4	63.7458	24.0969	17.3417	0.534541	0.167237	0.083816	10.1406	49.26	0.444444	0.2174	2013	专用设备制造业	1	1	1	4
000426	24.22	2	60.1193	21.8172	17.3417	0.147055	-0.916825	0.086693	89.4815	30.51	0.333333	0.962	2013	有色金属矿采选业	0		1	3
000428	21.93	2	47.6059	22.2758	17.3972	0.752291	-0.116042	0.076273	39.7135	46.03	0.555556	0.0539	2013	住宿业	0		0	2
000429	9.4	1	46.46	22.787	15.8639	0.464204	-0.319	0.101439	36.6895	40.83	0.363636	0.1298	2013	道路运输业	0		1	4
000430	24.38	2	61.7881	19.9216	17.3389	0.0869212	0.05861	-0.227497	43.2157	30.02	0.333333	0.7438	2013	公共设施管理业	0		1	3
000488	22.55	2	44.5573	24.2463	13.1139	0.590768	0.240694	0.00199	13.4492	19.73	0.333333	0.927	2013	造纸及纸制品业	0		1	4
000498	73.18	4	69.716	21.5182	16.5611	0.00369797	0	0.044821	26.4157	60.66	0.375	0.2038	2013	土木工程建筑业	0		1	3
000501	25.93	2	67.1676	23.042	21.1139	0.755859	0.242012	0.059609	10.6771	24.02	0.363636	1.2481	2013	零售业	0		1	3
000503	20.75	2	33.4731	20.631	21.0833	0.237525	0	0.015604	1523.25	27.27	0.428571	0.143	2013	互联网和相关服务	0		0	2
000505	24.77	2	26.939	20.79	21.0278	0.645197	0.000699	-0.420484	174.799	26.36	0.333333	0.0732	2013	农副食品加工业	0		0	2
000506	23.95	2	61.0864	21.4006	20.8028	0.23001	0	0.212389	24.2708	29.92	0.375	0.8877	2013	有色金属矿采选业	0	1	1	3
000507	17.61	1	30.3316	21.9368	20.7639	0.428791	-0.313885	0.073831	46.7058	25.62	0.5	0.1347	2013	水上运输业	0		1	3
000513	28.24	2	69.823	22.2366	20.175	0.681616	0.198605	0.156513	21.8354	26.21	0.454545	1.045	2013	医药制造业	0		1	3
000517	32.1	2	86.0987	22.5315	20.4028	0.345832	2.59116	0.099832	11.4465	78.02	0.333333	0.0966	2013	房地产业	1		1	3
000519	19.85	1	67.3983	21.9584	20.2306	0.0125967	-0.666667	-0.061292	24.4026	36.04	0.333333	0.5499	2013	专用设备制造业	0		1	3
000520	1.51	1	27.55	19.8273	20.1833	13.2568	-0.212409	-0.410768	0	26.72	0.333333	0.1759	2013	水上运输业	0		1	3
000521	22.09	2	45.0291	22.6822	20.2028	0.546637	0.105971	0.018987	13.6354	21.58	0.444444	0.6789	2013	电气机械及器材制造业	0		1	3
000524	28.77	2	51.7292	20.4345	20.1194	0.15483	-0.029973	0.141291	47.1639	37.19	0.375	0.4593	2013	商务服务业	0		0	2
000526	-4.77	1	41.7958	19.2258	20.1667	0.32063	-0.252149	0.35382	0	28.52	0.428571	0.5354	2013	教育	0		0	2
000528	70.52	4	45.7706	23.5674	20.1194	0.469621	-0.070877	0.036346	21.5689	34.98	0.333333	0.1244	2013	专用设备制造业	0		1	3
000529	22.11	2	57.797	20.3982	20.1194	0.263883	0	0.048844	48.2176	51.26	0.333333	0.1079	2013	农副食品加工业	0		1	3
000530	64.64	4	45.3495	21.5756	20.0639	0.227452	-0.115861	0.062788	22.3271	21.96	0.333333	0.6826	2013	通用设备制造业	0		1	4
000532	21.06	2	57.74	20.1733	19.9944	0.0909596	0	0.215651	64.864	14.91	0.363636	2.228	2013	综合	0	1	1	3
000533	16.41	1	41.33	21.2092	19.9944	0.371638	-0.124525	0.030414	15.6603	24.97	0.363636	0.6952	2013	电气机械及器材制造业	0		1	3
000536	59.97	3	86.4755	22.0824	20.0972	0.341004	0	0.211579	35.849	70.77	0.555556	0.1472	2013	计算机、通信和其他电子设备制造业	0		0	2
000537	14.71	1	26.6903	20.3743	20.0583	0.0314315	1.48046	0.192369	5.29478	20.82	0.333333	0.3607	2013	房地产业	0		1	3
000538	73.85	4	85.1225	22.9748	20.0444	0.414739	0.072747	0.126087	30.5017	41.52	0.363636	0.5727	2013	医药制造业	0		1	4
000540	67.44	4	51.7523	23.2429	19.9139	0.772239	1.12194	0.266714	6.90372	41.25	0.333333	0.2778	2013	房地产业	0		1	3
000541	25.91	2	32.6285	21.9368	20.1056	0.15352	0.157114	0.075543	26.725	13.47	0.333333	1.0468	2013	电气机械及器材制造业	0		1	3
000545	21.16	2	61.6794	20.7026	20.0444	0.00190621	-0.524251	0.027059	30.2384	46.16	0.4	0.3336	2013	化学原料及化学制品制造业	0		1	3
000546	20.18	2	25.9753	18.9186	20.0444	0.189197	0	-0.583404	49.4818	13.65	0.428571	1.0234	2013	生态保护和环境治理业	0		0	2
000547	46.39	3	34.6897	21.4109	20.0833	0.292065	-0.043654	0.727749	21.2757	21.64	0.428571	0.5148	2013	计算机、通信和其他电子设备制造业	0		1	3
000550	76.49	4	83.7603	23.5241	20.0833	0.43715	-0.052842	0.122144	12.7711	41.03	0.333333	0.8574	2013	汽车制造业	0		1	4
000551	11.71	1	39.3076	20.89	19.9861	0.1004	-0.36496	0.048661	40.3178	34.1	0.363636	0.2337	2013	综合	1		1	3
000553	24.9	2	41.1782	21.6823	20.0778	0.40312	0.46059	0.082137	21.2526	20.15	0.375	0.7801	2013	化学原料及化学制品制造业	0		1	3
000555	23.54	2	83.6	21.0272	19.7306	0.319943	0	-0.561693	45.2739	45.17	0.375	0.8364	2013	软件和信息技术服务业	0	1	1	3
000557	18.48	1	17.872	19.446	19.5389	0.556027	0	0.071948	0	14.64	0.333333	0.168	2013	铁路运输业	0	0	0	2
000558	23.91	2	53.1457	21.2841	19.6444	0.463197	0	0.039887	35.6643	50.07	0.375	0.3683	2013	房地产业	1		1	3
000559	61.67	4	57.3316	22.4753	19.975	0.401091	0.060145	0.065701	14.016	51.53	0.333333	0.0759	2013	汽车制造业	1		1	3
000560	21.92	2	45.4011	21.6809	19.9139	0.59744	0.025245	0.048128	14.6684	24.4	0.428571	0.918	2013	房地产业	0		1	3
000566	22.63	2	53.5878	21.7857	19.6	0.58422	1.29895	0.125851	54.3981	21.68	0.333333	0.8704	2013	医药制造业	0		1	3
000568	90.87	5	68.7566	23.158	19.6444	0.0729462	-0.503987	0.504547	7.98339	21.39	0.363636	1.6321	2013	酒、饮料和精制茶制造业	0		1	4
000570	17.52	1	33.25	21.7862	19.5	0.393889	-0.030349	0.027127	47.768	30.02	0.333333	0.0829	2013	通用设备制造业	1		1	3
000572	15.02	1	64.8776	22.5977	19.3972	0.0683118	-0.193823	0.02351	11.1334	28.8	0.375	0.809	2013	汽车制造业	0		1	4
000576	13.7	1	46.97	20.9662	19.3167	0.155155	0.201248	-0.053358	117.62	41.55	0.428571	0.1304	2013	专用设备制造业	0		1	3
000581	66.07	4	61.9528	23.0159	15.2694	0.169023	-0.08682	0.22562	27.222	20	0.363636	0.9345	2013	汽车制造业	1		1	4
000582	27.33	2	90.968	22.176	18.1639	0.137954	0.013659	0.02394	15.8959	62.01	0.375	0.4675	2013	水上运输业	0		1	3
000584	30.26	2	33.9378	21.4981	18.0917	0.227397	-0.160432	0.203568	9.65769	32.76	0.333333	0.1648	2013	专用设备制造业	1		1	3
000586	13.65	1	37.5417	19.2765	18.0306	0.329113	0	0.103363	68.7816	20.68	0.4	0.6422	2013	计算机、通信和其他电子设备制造业	0		0	2
000589	21.91	2	34.2424	22.7067	17.8139	0.718177	-0.207799	0.031254	14.4978	33.84	0.4	0.0293	2013	橡胶和塑料制品业	0		1	4
000590	0.14	1	51.3281	20.0228	17.95	0.123074	0.02592	0.204121	0	18.39	0.428571	1.3094	2013	医药制造业	0		0	2
000591	23.32	2	51.451	21.4381	17.8972	0.805215	-0.314837	0.002863	111.41	49.84	0.333333	0.0552	2013	电力、热力生产和供应业	0		1	3
000592	43.76	3	36.0936	20.8335	17.7611	0.118367	-0.251538	-0.062166	141.059	33.46	0.4	0.2104	2013	林业	0		1	3
000593	25.18	2	24.4997	20.2949	17.8028	0.113432	0.039588	0.012905	47.6843	23.14	0.333333	0.0912	2013	燃气生产和供应业	0		1	3
000594	3.45	1	13.07	22.0234	17.7806	0.209304	0.241399	-0.015173	0	13.07	0.428571	0.3718	2013	批发业	0		0	1
000595	1.03	1	41.1533	20.7788	17.7	0.737966	-0.058993	-0.108995	0	29.97	0.363636	0.3844	2013	通用设备制造业	0		0	2
000597	3.01	1	52.1922	22.4854	17.6056	0.762058	-0.086405	-0.023557	0	22.5	0.333333	1.356	2013	医药制造业	0		0	2
000598	56.95	3	45.6678	22.464	17.5889	0.000618472	0	0.423899	22.9243	42.05	0.375	0.0583	2013	水的生产和供应业	0		1	3
000599	19.04	1	27.4717	21.761	17.6667	0.603077	0	0.003552	76.0865	20.31	0.333333	0.3732	2013	橡胶和塑料制品业	0	0	1	3
000601	25.77	2	30.9393	22.5422	17.3333	0.375004	-0.19447	0.114987	20.608	14.43	0.375	0.9958	2013	电力、热力生产和供应业	0		1	4
000605	5.01	1	56.1	20.0515	17.3	0.352922	0.281394	0.018413	0	50.61	0.333333	0.1519	2013	水的生产和供应业	1		0	2
000607	14.93	1	24.0783	19.6978	17.3333	0.64139	360.281	-0.040034	0	23.52	0.428571	0.0799	2013	新闻和出版业	1		1	3
000608	31.96	2	54.8325	22.4682	17.2833	0.669492	0	0.037015	20.5089	29.12	0.428571	0.5992	2013	房地产业	0		1	3
000612	12.33	1	55.6399	22.8866	17.2639	0.48238	-0.158781	0.015802	26.2002	17.75	0.454545	1.5718	2013	有色金属冶炼及压延加工业	0		1	3
000615	7.41	1	30.19	20.909	17.2083	0.495739	-0.161227	-0.053515	0	16.38	0.333333	0.8852	2013	房地产业	0		1	3
000617	9.11	1	60	21.5709	17.1917	0.695891	0.231563	-0.03525	208.544	60	0.4	0.0295	2013	资本市场服务	0		0	2
000619	20.17	2	41.983	21.9203	17.1889	0.399018	-0.09538	0.038303	16.2969	32.07	0.333333	0.3246	2013	橡胶和塑料制品业	0		1	3
000620	37.46	2	86.5053	22.4117	17.1722	0.224665	0	0.288035	4.94898	65.98	0.333333	0.2334	2013	房地产业	1		1	3
000623	60.51	4	37.1946	23.0583	17.175	0.0665019	0	0.510632	14.955	24.09	0.428571	0.3167	2013	医药制造业	0		1	3
000625	62.59	4	67.6623	24.6672	16.5583	0.603041	0.558999	0.052462	15.3929	41.04	0.333333	0.114	2013	汽车制造业	0		1	3
000626	17.9	1	62.3677	19.0526	17.0917	0.0282785	0	0.00669	11.5425	37.08	0.363636	0.7198	2013	批发业	1		1	3
000627	42.73	3	24.7533	21.4605	17.1361	0.294973	-0.508701	-0.051631	0	23.78	0.333333	0.0421	2013	保险业	0		1	3
000629	13.77	1	65.0613	23.9526	17.1278	0.45348	-0.387198	0.094945	32.7031	30.63	0.363636	0.9158	2013	有色金属冶炼及压延加工业	0		1	3
000630	59.21	3	58.2814	24.1034	17.1139	0.622088	-0.172564	0.011072	25.8949	51.83	0.384615	0.0475	2013	有色金属冶炼及压延加工业	0		1	4
000631	33.7	2	80.1499	21.763	17.1083	7.35606e-05	1.36593	0.188255	7.56054	73.65	0.333333	0.0801	2013	房地产业	0		1	3
000632	53.52	3	20.19	21.5838	17.1111	0.790879	0.058699	0.011457	94.2225	18.06	0.428571	0.9568	2013	批发业	0		1	3
000633	7.74	1	52.35	19.3704	17.1361	0.00390629	0	0.020859	353.694	36.72	0.333333	0.405	2013	有色金属冶炼及压延加工业	0		1	3
000636	13.45	1	29.2708	22.085	17.0889	0.376168	-0.040862	0.005158	42.1433	18.25	0.444444	0.4838	2013	计算机、通信和其他电子设备制造业	0	0	1	3
000639	25.57	2	63.2417	20.6864	17.0972	0.00443748	0	0.075622	18.2132	41.96	0.333333	0.3503	2013	农副食品加工业	0	1	0	2
000651	69.24	4	62.2538	25.4547	17.1194	0.815234	0.092682	0.067105	8.98309	18.22	0.375	0.8573	2013	电气机械及器材制造业	0		1	4
000652	59.17	3	38.3342	22.6082	17.0917	0.720774	4.28481	0.051953	16.8796	33.78	0.333333	0.0873	2013	批发业	0		0	2
000656	32.61	2	45.1992	24.0902	17.0917	0.84267	29.3432	0.152079	9.89238	21.82	0.333333	1.6948	2013	房地产业	0	1	1	3
000657	12.71	1	74.3478	21.9871	17.0722	0.0302379	-0.229454	-0.009379	37.3955	72.67	0.333333	0.0323	2013	有色金属冶炼及压延加工业	0		1	3
000659	0.71	1	28.7681	22.5008	17.0778	0.654527	-0.137782	-0.110405	0	26.39	0.333333	0.1569	2013	橡胶和塑料制品业	0		0	1
000661	22.09	2	54.1117	20.5558	17.0361	0.303515	1.64401	0.22751	33.9074	21.67	0.333333	0.431	2013	医药制造业	0		0	2
000662	1.8	1	28.0114	20.6929	17.0417	0.283945	0.313067	-0.029234	0	9.65	0.333333	1.7223	2013	软件和信息技术服务业	0		1	3
000663	46.52	3	43.4133	21.0025	17.0694	0.76182	0.08312	-0.01234	169.423	32	0.428571	0.4125	2013	家具制造业	0		1	3
000666	27.96	2	70.1077	22.8423	17.0583	0.604821	-0.22624	0.508101	3.85834	31.13	0.375	1.1703	2013	资本市场服务	1		1	3
000667	25.56	2	37.3518	23.1184	17.0722	0.503116	0.154663	0.07639	91.358	15.58	0.555556	1.3184	2013	房地产业	0	1	1	3
000668	26.61	2	48.27	20.1277	17.0583	0.415885	0	0.190503	0	39.28	0.416667	0.2329	2013	房地产业	0		0	2
000671	78.41	4	78.5474	23.1779	17.0361	0.828022	-0.110839	0.091274	16.2066	24.25	0.428571	1.2742	2013	房地产业	0		1	3
000672	24.08	2	83.546	21.5216	17.0361	0.000304131	0	0.453255	14.764	30.16	0.333333	1.5885	2013	非金属矿物制品业	0		1	3
000676	14.94	1	30.14	19.5549	17.0194	0.801587	2.59879	-0.084345	78.5618	29.24	0.5	0.1098	2013	互联网和相关服务	0		1	3
000678	13.43	1	49.22	21.2219	16.9861	0.347849	-0.211983	-0.033473	434.898	29.83	0.333333	0.6701	2013	通用设备制造业	0		1	3
000680	51.27	3	29.547	23.0347	16.9417	0.545743	-0.11015	0.008885	0	27.62	0.333333	0.0692	2013	专用设备制造业	0		1	3
000681	12.71	1	34.5223	18.8869	16.9444	0.0857325	0	0	188.528	15.46	0.333333	1.1384	2013	文化艺术业	1		1	3
000682	19.6	1	20.05	21.3313	16.9444	0.237939	-0.05742	0.038382	31.2275	19.74	0.333333	0.0527	2013	软件和信息技术服务业	0		1	3
000683	15.51	1	22.2172	22.2151	16.9167	0.419473	0.583516	-0.006068	75.413	19.86	0.333333	0.0881	2013	化学原料及化学制品制造业	0		1	3
000685	25.86	2	74.1729	22.791	16.9389	0.204991	-0.339788	0.540455	14.5046	62.254	0.375	0.1767	2013	水的生产和供应业	0		1	3
000686	48.85	3	62.0518	23.6601	16.8444	0.609403	0.108933	0.738516	32.0413	30.71	0.384615	0.8479	2013	资本市场服务	0		1	4
000688	24.59	2	78.5506	20.512	16.9472	0.013563	0	0.357124	23.2899	40.83	0.333333	0.8726	2013	有色金属矿采选业	0		0	2
000691	-12.76	1	30.7493	18.7068	16.8361	0.250216	0	0.281092	0	9.97	0.428571	1.9629	2013	化学原料及化学制品制造业	0		1	3
000695	18.5	1	39.1	20.7324	16.8694	0.731609	-0.023872	0.030001	459.281	37.3	0.333333	0.0979	2013	印刷和记录媒介复制业	0		1	3
000697	18.46	1	33.7051	20.8827	16.7667	0.000284828	0	0.207649	67.7323	28.8	0.428571	0.8042	2013	铁路、船舶、航空航天和其它运输设备制造业	0	1	1	3
000700	21.28	2	37.7638	21.5474	16.8361	0.607605	0.084487	0.05619	12.8005	36.29	0.4	0.0791	2013	汽车制造业	1		1	3
000701	23.44	2	30.2807	22.5105	16.8472	0.850602	0.4527	0.011338	9.49102	28.2	0.333333	0.1142	2013	批发业	0		1	3
000703	15.65	1	80.3224	22.2948	16.7583	0.00025732	0	0.001197	17.1849	71.17	0.333333	0.0988	2013	化学纤维制造业	0		1	3
000709	14.58	1	69.4514	25.5985	16.7083	0.684738	-0.081314	0.00208	154.871	42.82	0.333333	0.5388	2013	黑色金属冶炼及压延加工业	0		1	3
000710	-4.56	1	59.8144	19.8195	16.6917	0.711715	0.064858	-0.022536	0	58.86	0.428571	0.0223	2013	专业技术服务业	0		1	3
000711	0.85	1	31.933	20.075	16.7222	0.431066	0.05	0.029822	0	26.63	0.428571	0.2201	2013	土木工程建筑业	0		1	3
000712	24.85	2	63.4968	22.0917	16.7111	0.448213	0	1.58571	134.037	50.01	0.333333	0.2208	2013	资本市场服务	0		1	3
000716	11.89	1	51.2869	20.7054	16.7028	0.130938	-0.947407	0.085675	63.556	33.21	0.333333	0.3957	2013	食品制造业	0		0	2
000717	12.57	1	56.17	23.7976	16.6472	0.799188	-0.058302	0.006433	43.3973	56.02	0.363636	0.0173	2013	黑色金属冶炼及压延加工业	0		0	2
000718	73.18	4	35.2074	22.8857	16.7306	0.569503	0	0.287386	14.274	26.81	0.5	1.564	2013	房地产业	0		1	3
000723	20.1	2	43.3527	19.8201	16.6278	0.0178073	1.94097	0.093281	43.5986	29.73	0.333333	0.4521	2013	石油加工、炼焦及核燃料加工业	0		0	2
000725	63.82	4	43.1492	24.4129	12.9694	0.291089	0.497971	0.039934	9.78131	10.98	0.363636	2.01	2013	计算机、通信和其他电子设备制造业	1		1	3
000726	70.82	4	42.6701	22.5617	13.0167	0.154047	-0.042401	0.151494	9.67923	13.63	0.384615	1.4424	2013	纺织业	0		1	3
000727	3.63	1	29.28	20.0952	16.6139	0.201433	-0.430195	-0.199807	0	22.7	0.428571	0.2903	2013	计算机、通信和其他电子设备制造业	1		1	3
000728	61.48	4	68.7861	24.0779	16.5417	0.468625	-0.138113	0.518393	30.1654	23.55	0.363636	1.5321	2013	资本市场服务	0		1	4
000729	75.77	4	77.6506	23.4719	16.4583	0.218104	-0.085275	0.02794	29.1177	57.46	0.333333	0.1568	2013	酒、饮料和精制茶制造业	1		1	4
000731	18.97	1	27.2438	22.2542	16.5389	0.407815	0.122799	0.016407	34.5769	12.18	0.428571	1.0599	2013	化学原料及化学制品制造业	0		1	3
000732	57.11	3	88.9839	21.9194	16.4917	0.32781	-0.689131	0.202999	13.3915	79.57	0.428571	0.0754	2013	房地产业	0		1	3
000733	13.67	1	42.4476	21.5762	16.4944	0.152421	0.277805	0.039809	30.9838	36.13	0.428571	0.0932	2013	计算机、通信和其他电子设备制造业	0		1	3
000737	-3.49	1	32.33	21.747	16.675	0.789042	-0.091913	-0.056464	0	25.69	0.333333	0.2546	2013	化学原料及化学制品制造业	0		1	3
000739	19.97	1	51.5529	21.0542	16.6444	0.00163316	0	0.033474	32.8237	17.33	0.333333	1.607	2013	医药制造业	1		1	3
000748	23.58	2	42.7224	20.9972	16.4917	0.20933	1.64722	-0.047181	77.974	20.18	0.333333	0.5966	2013	计算机、通信和其他电子设备制造业	0		1	3
000753	61.43	4	30.91	21.4304	16.5139	0.62751	0.804593	0.031013	15.6137	16.23	0.333333	0.9538	2013	零售业	0		1	3
000756	18.26	1	70.83	22.0053	16.4028	0.510832	0.009354	-0.013189	57.8964	36.32	0.333333	0.9626	2013	医药制造业	0		1	3
000757	14.55	1	19.11	18.8578	16.5111	0.847672	0	0.082748	32.9301	14.61	0.333333	0.2368	2013	零售业	0		1	3
000758	52.91	3	46.4645	22.9817	16.7083	0.67473	1.07718	0.01391	61.1117	33.75	0.333333	0.2874	2013	有色金属矿采选业	1		0	2
000760	19.79	1	62.71	21.2058	16.5111	0.0149034	-0.012641	0.006594	2015.67	15.21	0.333333	2.2512	2013	汽车制造业	0	1	0	2
000766	13.4	1	26.4922	20.7999	16.6667	0.337056	-0.300245	0.232168	590.33	17.82	0.333333	0.4905	2013	医药制造业	0		1	3
000767	18.89	1	74.5768	23.4328	16.5611	0.724837	-0.046936	0.055895	11.4494	30.17	0.363636	1.2582	2013	电力、热力生产和供应业	0		1	3
000776	71.22	4	78.8494	25.4132	16.5556	0.693798	-0.112163	0.679061	26.2653	21.12	0.333333	1.9811	2013	资本市场服务	0		1	4
000778	68.83	4	68.8243	23.9737	16.5694	0.529689	-0.012292	0.029501	14.2789	45.38	0.333333	0.2717	2013	金属制品业	0		1	3
000782	16.28	1	29.7205	21.5556	16.5333	0.616319	-0.00067	0.016743	207.826	12.81	0.375	1.0734	2013	化学纤维制造业	0		0	2
000783	62.95	4	56.4697	24.0964	16.4167	0.568262	0.248748	0.825229	24.5086	14.72	0.363636	1.7649	2013	资本市场服务	0		1	4
000786	25.53	2	69.4017	22.2331	16.5694	0.525944	-0.195176	0.09553	8.00049	52.4	0.333333	0.1405	2013	非金属矿物制品业	1		1	3
000788	20	2	55.8824	21.799	16.5417	0.642223	0.634055	0.06989	102.463	28.58	0.333333	0.86	2013	医药制造业	0		1	4
000792	65.22	4	77.8195	24.4826	16.325	0.617961	-0.072135	0.125361	24.9584	30.99	0.363636	1.1333	2013	化学原料及化学制品制造业	0		1	3
000793	58.84	3	53.1244	22.5944	16.4222	0.217835	2.38633	0.107317	24.2914	14.47	0.333333	1.4444	2013	新闻和出版业	0		1	3
000795	-1.38	1	34.54	20.4318	16.3972	0.833611	-0.399404	0.017333	0	25.66	0.333333	0.3624	2013	非金属矿物制品业	1		1	3
000796	23.78	2	17.92	20.5935	16.4944	0.52577	-0.364102	0.147522	0	17.38	0.428571	0.1732	2013	商务服务业	0		0	2
000797	62.97	4	56.7748	22.199	16.4611	0.761058	-0.116878	0.117182	24.6058	31.51	0.333333	0.7931	2013	房地产业	0		1	3
000798	19.98	1	59.801	20.6501	15.8861	0.101359	-0.046167	-0.28156	40.1934	25.36	0.333333	1.3715	2013	渔业	1		0	2
000801	17.71	1	64.0758	21.1064	15.6528	0.138985	0	0.020183	66.3906	52.94	0.428571	0.1651	2013	计算机、通信和其他电子设备制造业	0		1	3
000803	23.39	2	41.5	19.184	15.8278	0.468919	0	-0.074313	223.965	23.51	0.375	0.8379	2013	生态保护和环境治理业	0		1	3
000807	13.38	1	54.3204	22.9414	15.7306	0.576718	0.889432	-0.055461	0	49.13	0.363636	0.1091	2013	有色金属冶炼及压延加工业	0		1	3
000809	27.37	2	50.052	21.9541	15.5417	0.220072	0	-16.4498	8.24695	34.72	0.333333	0.3485	2013	公共设施管理业	0		1	3
000810	19.57	1	69.29	20.448	15.5806	0.412896	0.03896	0.038966	104.251	50.99	0.333333	0.3724	2013	计算机、通信和其他电子设备制造业	0		1	3
000811	25.65	2	57.5039	21.5934	15.5917	0.348516	0.032504	0.085055	16.0076	24.07	0.333333	1.0947	2013	通用设备制造业	0	1	1	3
000812	22.6	2	27.7445	20.5443	15.5222	0.213688	0.008101	0.138408	18.7165	16.61	0.333333	0.5635	2013	印刷和记录媒介复制业	0		1	3
000813	19.75	1	68.2	20.9702	15.6167	0.166602	-0.389228	-0.179958	42.7174	44.14	0.333333	0.5496	2013	医药制造业	0		1	3
000816	13.64	1	38.4326	22.1199	16.3694	0.584268	-0.090028	0.046326	59.0337	23.19	0.428571	0.3195	2013	通用设备制造业	1		1	4
000818	8.93	1	42.225	21.6656	16.2056	0.263933	-0.154561	-0.047153	0	39.14	0.333333	0.1086	2013	化学原料及化学制品制造业	0		1	3
000821	11.3	1	29.5645	21.2196	15.5139	0.349403	0.193886	0.019398	113.158	25.79	0.444444	0.2191	2013	专用设备制造业	0		1	3
000825	60.62	4	67.1832	24.9634	15.1944	0.655862	0.178952	0.007489	29.5552	64.24	0.363636	0.0325	2013	黑色金属冶炼及压延加工业	0		1	4
000826	58.83	3	74.744	22.6108	15.85	0.369903	0.414013	0.237725	38.2019	44.8	0.428571	0.177	2013	生态保护和环境治理业	0		1	3
000828	28.72	2	70.349	22.3744	16.5389	0.306427	0	0.744609	12.1563	41.54	0.428571	0.6984	2013	道路运输业	0		1	3
000829	23.08	2	45.3905	21.0671	16.0806	0.473627	0.103238	-0.017393	0	13.93	0.363636	2.0251	2013	批发业	0		0	2
000830	13.47	1	44.8846	23.3936	15.4	0.661935	-0.032697	0.069803	19.7759	33.5	0.333333	0.2916	2013	化学原料及化学制品制造业	0		1	4
000836	21.99	2	26.6147	20.913	16.2556	0.378682	1.4366	-0.240366	93.1377	23.03	0.375	0.1993	2013	电气机械及器材制造业	0		1	3
000837	10.39	1	27.5963	21.3863	15.2583	0.456676	-0.108613	-0.018587	0	26.65	0.333333	0.0976	2013	通用设备制造业	0		0	2
000838	37.51	2	52.83	19.8222	16.5139	0.301321	0	0	19.4557	29.9	0.5	0.8371	2013	房地产业	0		1	3
000839	52.47	3	45.1035	22.7188	16.1667	0.341813	-0.505254	0.075996	0	41.42	0.333333	0.0575	2013	电信、广播电视和卫星传输服务	1		1	4
000848	35.4	2	78.0705	21.263	16.1333	0.495946	0.407837	0.197293	28.5743	42.55	0.333333	0.2331	2013	酒、饮料和精制茶制造业	0		1	3
000850	20.24	2	49.1777	22.4356	15.2333	0.458846	0.035595	0.342485	25.4692	46.4	0.444444	0.0563	2013	纺织业	0		1	3
000851	25.83	2	29.4153	21.6642	15.5611	0.205298	-0.811884	-0.010537	66.0851	13.04	0.714286	0.9732	2013	零售业	0		0	2
000852	16.95	1	71.4624	21.5036	15.0972	0.491055	0.031978	0.03714	70.1073	67.5	0.333333	0.0427	2013	专用设备制造业	0		1	3
000861	65.55	4	70.8133	22.0171	15.175	0.559474	0.433737	0.1755	13.1336	69.62	0.428571	0.0174	2013	商务服务业	0		1	3
000862	-0.74	1	31.51	21.8612	15.2944	0.895111	0.681668	0.006052	0	28.02	0.333333	0.1784	2013	电力、热力生产和供应业	0		1	3
000863	30.82	2	58.9123	21.565	16.2667	0.277656	0	0.066921	3.40481	44.64	0.375	0.7793	2013	房地产业	0		1	3
000869	71.35	4	65.864	22.7452	13.1806	0.285437	0.113914	0.408992	17.6567	50.4	0.181818	0.1899	2013	酒、饮料和精制茶制造业	0		1	3
000876	67.99	4	80.2956	23.177	15.8056	0.451703	-0.150625	0.045755	9.99448	23.24	0.333333	1.5955	2013	农副食品加工业	0		1	4
000878	1.03	1	64.6929	23.7412	15.5806	0.784537	0.052877	-0.019535	0	48.17	0.363636	0.185	2013	有色金属冶炼及压延加工业	0		1	3
000881	61.34	4	26.6764	21.6152	15.3306	0.524029	0.754352	0.055292	17.3386	18.38	0.5	0.3101	2013	化学原料及化学制品制造业	0		1	3
000882	19.78	1	86.0445	23.0195	15.5417	0.405017	0.430727	0.040291	94.3611	29.58	0.333333	1.1362	2013	商务服务业	1		1	3
000883	25.36	2	85.6869	23.4123	15.6167	0.194815	0	0.128476	15.2329	33.22	0.333333	1.2833	2013	电力、热力生产和供应业	0		1	4
000885	53.85	3	75.7056	21.8719	14.7833	0.45392	-0.114057	-0.045491	18.9385	65.35	0.5	0.1357	2013	道路运输业	0		1	3
000887	25.75	2	62.4061	21.922	15.0778	0.416186	0.200355	0.137717	21.5254	57.18	0.428571	0.0584	2013	橡胶和塑料制品业	0		1	4
000889	25.16	2	54.9	21.059	16.0361	0.367961	-0.024567	0.079313	24.8779	46.7	0.333333	0.1983	2013	软件和信息技术服务业	0		1	3
000890	16.28	1	21.29	21.6475	14.95	0.626814	0.210366	0.025611	92.7171	21.07	0.333333	0.1016	2013	金属制品业	1		1	3
000892	-5.97	1	29.78	14.3089	14.9611	0.242825	0	0	0	25.84	0.4	0.2601	2013	广播、电视、电影和影视录音制作业	0		0	2
000893	24	2	68.0417	20.903	15.0194	0.14129	-0.555517	0.004316	31.756	43.66	0.4	0.4285	2013	化学原料及化学制品制造业	0		1	3
000895	90.24	5	89.4163	23.6175	15.0583	0.202518	-0.191935	0.100968	25.4612	60.24	0.5	0.259	2013	农副食品加工业	0		1	3
000897	-12.9	1	27.973	22.5953	14.6917	0.765797	0.305212	-0.163253	0	23.29	0.363636	0.2426	2013	房地产业	0		1	3
000900	64.47	4	35.4907	23.4026	14.925	0.580701	-0.086916	0.381669	10.0627	27.19	0.333333	0.3053	2013	道路运输业	0		1	3
000901	14.06	1	50.8072	20.8111	14.75	0.363287	-0.178308	0.022518	73.774	22.65	0.363636	0.9687	2013	汽车制造业	0		1	3
000902	0.98	1	35.814	20.0176	14.7306	0.710504	3.27026	-0.066897	0	28.39	0.333333	0.261	2013	化学原料及化学制品制造业	0		1	3
000905	24.88	2	55.51	21.6767	14.6722	0.235063	-0.534117	0.06596	11.2726	55.13	0.333333	0.0167	2013	水上运输业	0		0	2
000906	18.18	1	72.5401	21.8399	14.4833	0.694893	-0.28298	0.008416	27.0924	46.13	0.375	0.54	2013	批发业	1	1	1	3
000908	9.13	1	55.58	19.4877	14.9111	0.924428	46.8364	-0.522153	708.68	51.2	0.333333	0.1094	2013	医药制造业	0		0	2
000909	26.36	2	53.2313	20.6098	14.65	0.354748	-0.086427	0.019778	48.9161	53.23	0.428571	0.0231	2013	房地产业	1		1	3
000910	16.15	1	59.6342	22.4457	14.5	0.5621	0.00924	-0.01371	10.1041	47.65	0.333333	0.1796	2013	木材加工及木、竹、藤、棕、草制品业	1		1	3
000912	4.44	1	54.6105	21.9115	14.5778	0.467126	0.154372	0.012706	0	54.38	0.4	0.0421	2013	化学原料及化学制品制造业	0		0	2
000913	18.91	1	60.49	21.5311	14.6306	0.381708	-0.230008	0.017727	10635.4	41.45	0.384615	0.4866	2013	铁路、船舶、航空航天和其它运输设备制造业	1		0	2
000917	18.45	1	47.2439	23.1772	14.7667	0.224003	16.3207	0.147311	40.081	17.13	0.384615	0.732	2013	电信、广播电视和卫星传输服务	0		1	4
000918	25.39	2	80.5853	23.1851	14.4472	0.552957	0	-0.066347	192.319	28.46	0.333333	1.7214	2013	房地产业	0		1	3
000919	28.57	2	68.7247	21.4361	14.1194	0.0921341	0.244717	0.07929	24.3959	45.23	0.333333	0.4121	2013	医药制造业	1		1	3
000921	15.26	1	85.3451	23.07	14.4667	0.7313	0.169331	0.044641	12.4402	45.22	0.333333	0.826	2013	电气机械及器材制造业	0		1	3
000923	13.45	1	55.7326	21.1468	14.4639	0.657874	-0.074147	0.027703	274.255	35.54	0.333333	0.5768	2013	黑色金属矿采选业	0		1	3
000925	5.43	1	57.0584	20.9895	14.5556	0.504754	-0.054149	-0.018677	0	23.88	0.363636	1.0733	2013	专用设备制造业	1		1	3
000926	34.41	2	32.4045	22.5865	14.5361	0.319662	-0.081543	0.136797	7.44477	26.02	0.333333	0.1729	2013	房地产业	0		1	4
000927	40.99	3	79.0358	22.8806	14.4278	0.515144	-0.159767	-0.04118	0	47.73	0.363636	0.6315	2013	批发业	0		1	3
000928	-2.91	1	47.202	21.5681	14.8028	0.757089	-0.059773	-0.227716	0	46.32	0.555556	0.044	2013	土木工程建筑业	0		1	3
000929	22.08	2	39.51	19.9159	14.5222	0.0378909	0	0.128047	33.3945	21.29	0.333333	0.8276	2013	酒、饮料和精制茶制造业	0		1	3
000930	54.34	3	21.3182	22.4435	14.4694	0.46691	-0.278348	-0.012079	81.5883	20.74	0.333333	0.1861	2013	化学原料及化学制品制造业	0		1	3
000931	-8.4	1	29.8725	21.3148	14.4694	0.81006	2.37505	-0.022131	0	23.43	0.333333	0.2275	2013	医药制造业	1		1	3
000932	9.74	1	76.1877	23.6667	14.4111	0.293421	0	-0.029987	39.6725	49.96	0.363636	0.477	2013	黑色金属冶炼及压延加工业	0		1	3
000933	60.98	4	59.2756	23.9339	14.3333	0.770733	-0.15449	0.017566	495.588	23.24	0.555556	1.2203	2013	有色金属冶炼及压延加工业	0		1	3
000935	15.9	1	72.7089	21.5973	14.3528	0.239982	0.166317	-0.024232	17.3862	48.14	0.375	0.5112	2013	非金属矿物制品业	0		1	3
000936	14.68	1	42.6419	21.6792	14.3917	0.408322	-0.305701	-0.029042	47.9092	41.39	0.333333	0.0527	2013	化学纤维制造业	1		1	3
000938	25.1	2	49.6165	20.6817	14.1583	0.0931254	-0.827974	0.012346	40.4299	25	0.428571	0.6864	2013	计算机、通信和其他电子设备制造业	1	1	1	3
000939	10.83	1	39.8967	22.8593	14.2722	0.732088	0.044821	0.08435	90.6163	28.49	0.333333	0.3015	2013	电力、热力生产和供应业	0		0	2
000948	24.89	2	42.69	21.5564	14.2139	0.3903	-0.206592	-0.234201	443.223	28.64	0.363636	0.5325	2013	软件和信息技术服务业	0		1	3
000950	62.64	4	63.9612	22.2723	14.2917	0.482195	0.745031	0.025191	383.878	52.05	0.6	0.2386	2013	批发业	0		0	2
000951	22.75	2	68.586	23.2898	14.1	0.712729	-0.262619	0.006064	9.50947	63.78	0.333333	0.0461	2013	汽车制造业	0		1	3
000952	16.84	1	16.96	20.9909	14.1361	0.359899	-0.112923	-0.141831	0	15.11	0.5	0.1582	2013	医药制造业	0		1	3
000957	17.82	1	36.3646	21.7622	13.9667	0.705432	-0.035347	0.021782	23.6775	21.72	0.428571	0.3996	2013	汽车制造业	0		0	2
000960	50.78	3	68.6809	23.7999	13.8611	0.675446	0.480107	-0.040832	0	39.77	0.4	0.3802	2013	有色金属冶炼及压延加工业	0		1	3
000961	68.03	4	81.3291	24.2964	13.8333	0.858349	0	0.104531	5.79842	72.63	0.333333	0.0646	2013	房地产业	1		1	3
000962	60.59	4	46.1294	22.243	13.9472	0.476103	0.24201	0.013883	1177.28	45.8	0.333333	0.036	2013	有色金属冶炼及压延加工业	0		1	3
000963	28.82	2	84.5272	22.3297	13.9278	0.634476	0.143079	0.064177	26.7057	35.5	0.333333	0.6532	2013	零售业	1		1	3
000966	19.27	1	51.7204	22.3811	13.7917	0.681454	-0.855067	0.100721	10.2462	37.39	0.333333	0.3768	2013	电力、热力生产和供应业	0		1	3
000967	14.63	1	40.73	20.909	13.75	0.386135	-0.474013	0.007827	29.2982	40.21	0.428571	0.1706	2013	生态保护和环境治理业	1		1	3
000969	54.74	3	43.6887	22.4151	13.5889	0.418061	-0.11314	0.020775	104.039	40.78	0.333333	0.0338	2013	金属制品业	1		1	3
000970	64.76	4	46.7323	21.8094	13.6972	0.241551	-0.366667	0.209011	35.0285	23.17	0.375	0.5322	2013	计算机、通信和其他电子设备制造业	1		1	3
000973	17.42	1	31.8141	22.0011	13.6	0.505637	-0.305842	0.019745	37.0112	25.9	0.333333	0.2239	2013	橡胶和塑料制品业	0		1	3
000975	30.57	2	28.8912	22.0236	13.5639	0.00211847	0	33.1003	16.4619	24.39	0.333333	1.6593	2013	有色金属矿采选业	0		1	3
000976	0.54	1	28.22	20.6669	13.5833	0.540375	0	-0.11579	0	12.15	0.333333	1.3646	2013	铁路、船舶、航空航天和其它运输设备制造业	0		1	3
000977	21.17	2	65.5587	21.9475	13.5639	0.660085	0.189908	-0.016905	67.242	47.53	0.333333	0.1584	2013	计算机、通信和其他电子设备制造业	0		1	3
000978	16.63	1	40.2689	21.6443	13.6194	0.455339	-0.088696	-0.437568	2622.93	23.06	0.333333	0.7294	2013	公共设施管理业	0		1	3
000979	28.69	2	52.1275	22.6031	13.5417	0.653748	0	0.353676	31.7576	39.95	0.428571	0.2921	2013	房地产业	0	1	1	3
000982	19.73	1	48.0124	22.6748	13.4861	0.754371	1.44742	0.122406	21.9606	33.35	0.444444	0.4549	2013	纺织业	0		0	2
000988	15.36	1	42.0439	21.6966	13.5639	0.240083	1.64521	0.024883	106.272	37.4	0.333333	0.1128	2013	计算机、通信和其他电子设备制造业	0		1	3
000989	31.14	2	42.3891	21.2523	13.5083	0.150134	0.499362	0.149847	18.0638	40.35	0.333333	0.0701	2013	医药制造业	0		1	3
000990	21.5	2	49.4859	21.5643	13.4861	0.386949	25.8381	0.000784	56.5372	40.11	0.428571	0.2368	2013	化学原料及化学制品制造业	0		1	3
000993	64.49	4	59.4152	21.7197	13.4167	0.445908	-0.242351	0.076911	40.3636	53.21	0.333333	0.1207	2013	电力、热力生产和供应业	0		1	3
000997	60.66	4	46.127	21.4914	13.4	0.302544	0.214109	0.125451	34.5824	37.06	0.428571	0.1624	2013	软件和信息技术服务业	0		1	3
000998	21.53	2	61.3276	22.0144	13.0556	0.240593	-0.308013	0.23064	44.7952	17.24	0.333333	1.1189	2013	农业	0		1	3
000999	73.41	4	77.4223	22.7325	13.8111	0.400966	-0.216202	0.22299	20.0594	63.59	0.363636	0.0835	2013	医药制造业	0		1	3
001696	23.08	2	42.6757	21.8141	16.8194	0.268467	0.125868	0.075356	16.9089	20.1	0.363636	1.1448	2013	铁路、船舶、航空航天和其它运输设备制造业	0		1	3
002001	67.8	4	69.9509	22.4927	9.51667	0.217618	0.105274	0.235294	15.883	56.36	0.363636	0.1088	2013	医药制造业	1		1	4
002002	17.51	1	80.277	21.6423	9.51667	0.112014	0.13379	0.001737	20.8419	42.29	0.333333	0.6642	2013	化学原料及化学制品制造业	1	1	1	3
002003	34.3	2	37.6394	21.3968	9.51667	0.133247	-0.138981	-0.012818	12.5703	30.52	0.333333	0.5088	2013	纺织服装、服饰业	1		1	4
002004	20.65	2	28.5641	22.2417	9.51667	0.321872	-0.979544	0.076618	27.792	11.78	0.4	2.1672	2013	化学原料及化学制品制造业	0		1	3
002006	40.84	3	36.299	21.3853	9.51667	0.420201	-0.364498	-0.223377	0	17.42	0.333333	1.0304	2013	专用设备制造业	1		1	3
002008	70.82	4	44.3815	22.3424	9.51667	0.399569	0.096879	0.05769	24.7312	17.88	0.363636	0.9368	2013	专用设备制造业	0		1	4
002009	19.5	1	29.3369	21.6249	9.50556	0.448866	0.035395	0.048887	110.877	17.65	0.333333	1.0606	2013	通用设备制造业	1		1	3
002010	24.92	2	33.3081	21.6413	9.50556	0.420337	0.367373	0.037949	20.9292	22.95	0.333333	1.2314	2013	商务服务业	1		1	4
002011	19.18	1	62.4104	22.5285	9.48889	0.523939	-0.346059	0.059229	45.9913	42.68	0.333333	0.3491	2013	通用设备制造业	1		1	4
002012	16.08	1	25.0897	20.959	9.48889	0.18538	0.161963	0.085727	365.309	17.6	0.5	0.3909	2013	造纸及纸制品业	1		1	3
002013	63.21	4	80.4606	22.0944	9.48889	0.000468489	-0.183296	0.008641	26.4717	43.08	0.333333	0.7521	2013	铁路、船舶、航空航天和其它运输设备制造业	0		1	3
002014	29.85	2	55.7218	21.2685	9.48056	0.178509	0.06626	0.118411	16.0755	28.3	0.363636	0.5357	2013	橡胶和塑料制品业	0		1	3
002015	-2.21	1	14.7905	21.2684	9.48056	0.722269	0.143448	0.007619	0	13.71	0.333333	0.9942	2013	电力、热力生产和供应业	1		0	1
002017	23.06	2	55.4764	21.0697	9.46667	0.489972	0.073357	-0.002556	91.0357	29.62	0.454545	0.7606	2013	计算机、通信和其他电子设备制造业	0		1	3
002018	59.91	3	66.4774	21.801	9.46667	0.119902	0.126257	0.02205	215.539	60.78	0.375	0.1308	2013	批发业	0		1	3
002019	11.01	1	50.5145	20.6347	9.46667	0.488037	-0.024378	0.021737	179.888	20.16	0.333333	0.9444	2013	医药制造业	1		1	3
002020	21.52	2	25.8357	20.7978	9.46111	0.272137	0.513743	0.067091	55.4028	23.9	0.333333	0.7749	2013	医药制造业	1		1	3
002022	31.82	2	27.2359	20.7413	9.44444	0.114607	0.276665	0.276686	27.4668	7.93	0.428571	2.4767	2013	医药制造业	0		1	4
002023	21.54	2	36.3665	21.392	9.44444	0.329038	-0.16022	0.294715	48.217	24.32	0.444444	0.4675	2013	铁路、船舶、航空航天和其它运输设备制造业	0		1	4
002024	56.46	3	27.1739	25.0676	9.44444	0.738947	0.378836	0.020429	639.185	26.44	0.333333	0.8805	2013	零售业	1		1	4
002026	16.97	1	48.4416	20.6479	9.42778	0.289065	-0.200245	0.084393	33.0663	34.75	0.333333	0.6529	2013	金属制品业	0		1	4
002027	-4.31	1	0.3563	20.4376	9.40833	0.191631	-0.434071	-0.02853	0	42.89	0.333333	0.3765	2013	商务服务业	0		0	2
002028	25.5	2	10.8871	21.7649	9.40556	0.268259	-0.026716	0.05344	16.1403	18.52	0.428571	1.5059	2013	电气机械及器材制造业	0		1	3
002029	62.77	4	55.8809	22.4535	9.40278	0.307537	0.223846	0.25854	15.5348	34.29	0.444444	0.4188	2013	纺织服装、服饰业	0		1	4
002030	26.07	2	42.0095	20.6729	9.39444	0.329273	0.531736	0.124205	48.1105	20.17	0.333333	1.0421	2013	医药制造业	0	1	1	4
002031	19.9	1	27.7047	21.7585	9.375	0.366207	0.452145	0.193041	22.0808	18.01	0.375	1.6841	2013	专用设备制造业	0		1	3
002032	29.46	2	89.2446	21.5766	9.37222	0.278415	0.304742	0.097291	14.4111	71.38	0.333333	0.2113	2013	金属制品业	1		1	3
002033	27.76	2	52.6644	21.0721	9.35	0.356795	0.275199	0.379394	14.6205	20.82	0.333333	1.231	2013	公共设施管理业	0		1	4
002034	27.5	2	8.0925	20.5501	9.34722	0.473924	0.048435	-0.022687	41.8931	33.76	0.333333	0.4031	2013	生态保护和环境治理业	1		1	3
002036	24.43	2	30.9039	19.9753	9.32778	0.324853	0.02091	0.023197	77.7232	29.84	0.428571	0.1562	2013	计算机、通信和其他电子设备制造业	0		1	4
002038	68.91	4	49.7295	21.6061	9.31111	0.0409986	0.339337	0.623506	40.3719	22.54	0.333333	1.1934	2013	医药制造业	1		1	4
002042	70.59	4	63.6971	21.9358	8.67778	0.288877	0.178351	0.009847	19.9238	42.47	0.454545	0.4208	2013	纺织业	0		1	3
002043	18.79	1	37.3452	20.5923	8.64167	0.146704	0.014962	-0.004711	73.9895	34.28	0.333333	0.1692	2013	木材加工及木、竹、藤、棕、草制品业	1		1	3
002044	3.43	1	43.3287	20.1458	8.61944	0.335911	-0.088154	0.053292	0	27.4	0.428571	0.6077	2013	卫生	1		0	2
002045	21.1	2	39.9592	21.5606	8.60556	0.473734	0.544176	0.031945	31.8076	21.88	0.333333	0.6796	2013	计算机、通信和其他电子设备制造业	0		1	3
002046	56.93	3	40.8611	21.1303	8.59722	0.349635	-0.450472	-0.090298	56.6891	40.82	0.428571	0.0375	2013	通用设备制造业	0		1	3
002047	23.95	2	45.0712	21.6913	8.58333	0.000530198	0.152073	-0.038979	7.20371	25.42	0.428571	1.5732	2013	建筑装饰和其他建筑业	0		1	3
002048	24.26	2	17.6697	22.1264	8.57778	0.344269	0.467352	0.077929	9.37586	16.97	0.333333	0.9423	2013	汽车制造业	1		1	4
002049	25.03	2	74.2604	21.4691	8.56944	0.0271531	0.086774	0.112391	54.7589	41.38	0.333333	0.405	2013	计算机、通信和其他电子设备制造业	0		1	4
002050	24.85	2	68.7247	22.0425	8.56667	0.376759	0.342421	0.086091	20.7904	54.32	0.333333	0.1543	2013	通用设备制造业	1		1	4
002051	69.17	4	81.6278	23.3555	7.53333	0.666574	-0.056736	0.106489	18.3416	61.22	0.333333	0.0936	2013	土木工程建筑业	1		1	4
002054	26.86	2	20.9855	21.3524	7.43333	0.303327	-0.04711	0.130695	14.4938	21.8	0.333333	1.4271	2013	化学原料及化学制品制造业	0		1	3
002055	16.85	1	50.8954	21.4271	7.43333	0.499956	-0.012921	0.057143	35.375	33.72	0.428571	0.4632	2013	计算机、通信和其他电子设备制造业	0		1	4
002056	64.63	4	58.0194	22.1742	7.41389	0.318594	-0.045555	0.074183	23.0262	56	0.428571	0.0245	2013	电气机械及器材制造业	1		1	3
002061	19.46	1	62.6607	21.328	7.375	0.282482	-0.191827	0.00379	72.494	30.22	0.363636	0.6578	2013	土木工程建筑业	1		1	4
002062	63.26	4	45.0913	22.7798	7.375	0.82693	0.029134	0.035998	15.8887	44.93	0.375	0.4669	2013	土木工程建筑业	1		1	3
002063	73.62	4	51.2196	21.3178	7.35556	0.0909546	0.139399	0.264696	26.4227	11.51	0.333333	1.861	2013	软件和信息技术服务业	0		1	3
002064	66.55	4	45.0959	21.6574	7.35556	0.275715	0.418347	0.039581	24.3054	32.32	0.333333	0.4681	2013	化学纤维制造业	1		1	3
002065	26.14	2	66.9678	22.3771	7.35556	0.442989	0.319556	0.154038	30.4441	22.9	0.4	1.4773	2013	软件和信息技术服务业	1		1	3
002067	8.73	1	4.2977	22.1915	7.29444	0.324071	0.028204	0.005836	432.132	16.26	0.454545	0.2491	2013	造纸及纸制品业	1		1	3
002068	12.67	1	46.2824	22.2631	7.29444	0.781613	0.239642	-0.009342	124.644	43.44	0.375	0.0955	2013	化学原料及化学制品制造业	0		1	3
002069	57.85	3	67.1536	22.3603	7.25833	0.48729	0.060239	0.054396	106.627	45.76	0.571429	0.4417	2013	渔业	0		1	3
002070	61.62	4	13.8881	21.2873	7.21944	0.414101	-0.042254	0.028621	90.4127	18.15	0.6	1.4777	2013	纺织业	0	0	0	2
002071	17.57	1	49.5526	20.1078	7.21944	0.43068	-0.096936	0.001702	0	41.46	0.375	0.2465	2013	广播、电视、电影和影视录音制作业	1	1	1	3
002073	43.23	3	14.7027	22.4131	7.20278	0.331231	0.080939	0.049023	49.2346	19.5	0.428571	0.4764	2013	专用设备制造业	0		1	3
002074	15.73	1	7.5397	20.7132	7.20278	0.552098	0.319359	0.136279	32.9678	12.77	0.363636	1.2279	2013	电气机械及器材制造业	0		1	3
002077	27.71	2	54.7488	22.3335	7.125	0.777362	3.83222	0.030899	30.5099	50.07	0.444444	0.0897	2013	计算机、通信和其他电子设备制造业	1		1	3
002078	62.44	4	80.1324	23.1635	7.125	0.557892	0.129364	0.03021	21.5568	71.62	0.428571	0.0739	2013	造纸及纸制品业	0		1	3
002079	45.78	3	55.2968	21.115	7.125	0.115108	-0.010407	0.00916	111.227	36.74	0.428571	0.4061	2013	计算机、通信和其他电子设备制造业	1		1	4
002080	17.91	1	76.0689	22.0052	7.11389	0.460473	0.007566	-0.019316	40.457	54.32	0.375	0.2761	2013	非金属矿物制品业	1		1	4
002081	69.84	4	71.7586	23.3429	7.11389	0.629705	0.176249	0.11362	16.2609	24.7	0.333333	1.1785	2013	建筑装饰和其他建筑业	1		1	3
002082	57.99	3	5.3052	20.788	7.11389	0.108244	0.044927	0.00651	15.2027	18.88	0.333333	1.0334	2013	医药制造业	1		1	3
002083	25.08	2	29.2411	22.5801	7.10278	0.569893	-0.011787	0.075454	41.8292	24.21	0.333333	0.5345	2013	纺织业	0		1	3
002084	59.46	3	62.4668	21.1056	7.10278	0.520683	0.030542	0.016278	47.7736	28.84	0.333333	1.156	2013	金属制品业	0		1	3
002085	20.67	2	72.6498	21.7709	7.09167	0.499898	0.096927	0.101527	20.668	58.35	0.333333	0.2185	2013	汽车制造业	1		1	3
002088	18.67	1	33.1003	21.3406	7.08333	0.210986	0.111515	0.064615	23.325	33.03	0.428571	0.5174	2013	非金属矿物制品业	0		1	3
002090	19.54	1	49.1658	20.864	7.06389	0.537701	0.283338	0.03179	33.5385	42.61	0.333333	0.2863	2013	电气机械及器材制造业	1	1	1	3
002091	25.15	2	52.5663	21.2339	7.06389	0.333202	0.605216	0.039205	21.9731	30.47	0.333333	0.6915	2013	批发业	1		1	4
002092	77.78	4	44.5804	23.6821	7.06389	0.567652	0.718365	0.02665	63.6288	24.49	0.384615	0.6933	2013	化学原料及化学制品制造业	0		1	3
002093	53.72	3	2.5787	21.3545	7.04444	0.32799	-0.529604	0.719531	40.8117	27.08	0.428571	1.3135	2013	软件和信息技术服务业	0		1	3
002094	17.94	1	44.3862	20.7786	7.04444	0.419479	-0.386435	0.033758	45.6964	27.03	0.428571	0.6541	2013	化学原料及化学制品制造业	0	1	1	3
002095	29.59	2	57.6276	20.0511	7.04444	0.150858	-0.03446	0.217818	133.162	48.75	0.333333	0.3233	2013	互联网和相关服务	1		1	3
002096	23.23	2	78.0645	21.5615	7.025	0.325489	0.064352	0.083089	21.7122	46.62	0.333333	0.5813	2013	化学原料及化学制品制造业	0	1	1	3
002097	13.44	1	9.067	22.4044	7.025	0.671041	-0.216096	0.00786	114.917	26.57	0.428571	0.3079	2013	专用设备制造业	0	1	1	3
002098	80.64	5	57.701	20.9082	7.025	0.508369	-0.203877	-0.021041	23.3995	35.82	0.333333	0.62	2013	其他制造业	0		1	3
002099	2.81	1	5.8241	21.0873	7.01389	0.622096	0.179837	0.008871	0	18.31	0.375	0.5281	2013	医药制造业	1		1	3
002101	22.68	2	55.0034	21.5221	7.00556	0.41764	0.094417	0.032459	22.3013	16.72	0.428571	1.7201	2013	汽车制造业	0	1	1	3
002103	52.48	3	34.69	20.5141	6.975	0.324755	-0.234199	0.016177	81.54	19.58	0.333333	1.858	2013	商务服务业	1		1	4
002104	24.8	2	10.3455	20.9227	6.975	0.212066	0.30039	0.125426	33.2699	30	0.333333	0.2737	2013	计算机、通信和其他电子设备制造业	1		1	4
002105	22.41	2	57.91	20.7853	6.96944	0.421316	-0.058402	0.007964	0	41.93	0.363636	0.3902	2013	铁路、船舶、航空航天和其它运输设备制造业	0		1	3
002106	61.03	4	48.7429	22.3165	6.96944	0.151217	0.05796	0.085257	119.843	20.84	0.333333	0.7807	2013	计算机、通信和其他电子设备制造业	0		1	4
002107	13.6	1	54.3119	20.413	6.93611	0.103229	0.250111	0.036741	165.813	50.27	0.333333	0.1341	2013	医药制造业	0		1	3
002108	26.35	2	49.3797	21.3658	6.93611	0.46748	0.054256	0.092272	18.7855	34.6	0.444444	0.3734	2013	橡胶和塑料制品业	0	1	1	3
002111	17.36	1	44.6247	21.3614	6.93056	0.404412	0.0152	0.102945	33.6695	34.15	0.375	0.6925	2013	专用设备制造业	0		1	3
002115	1.66	1	21.3273	21.365	6.87778	0.560272	-0.171286	0.022165	0	19.35	0.333333	1.001	2013	商务服务业	1	1	1	3
002116	25	2	70.7113	20.9606	6.87778	0.580961	0.089733	0.026982	18.9794	54.32	0.333333	0.2634	2013	土木工程建筑业	0		1	4
002117	26.28	2	68.8859	21.0504	6.83056	0.221016	0.083277	0.167061	30.9147	28.45	0.375	1.1954	2013	印刷和记录媒介复制业	0		1	4
002118	12.63	1	50.2251	21.9226	6.83056	0.48547	0.175276	0.178383	99.6198	47.02	0.428571	0.1935	2013	医药制造业	0		0	2
002119	0.5	1	32.6171	21.0354	6.83056	0.466321	-0.124745	-0.005475	67.898	19.72	0.428571	0.9615	2013	计算机、通信和其他电子设备制造业	1		1	3
002120	15.59	1	9.8077	20.2031	6.81944	0.400417	-0.15003	0.043567	22.1628	36.43	0.333333	0.4389	2013	邮政业	1		1	4
002121	62.74	4	7.0645	21.7762	6.81944	0.596884	-0.137912	0.02391	34.5617	42.42	0.333333	0.1721	2013	仪器仪表制造业	0		1	3
002123	15.62	1	22.2811	22.1083	6.75833	0.491426	-0.340346	-0.123182	55.0605	14.7	0.428571	1.2224	2013	软件和信息技术服务业	0	1	1	3
002124	19.62	1	7.7554	20.8556	6.74444	0.60975	0.445776	-0.106321	13.3689	24.09	0.428571	0.8867	2013	畜牧业	1		1	3
002126	19.99	1	23.6439	21.6986	6.70278	0.50867	-0.070943	0.051656	32.1095	12.32	0.363636	0.9545	2013	汽车制造业	1		1	3
002127	-0.66	1	61.9827	21.7294	6.70278	0.811871	0.461095	-0.060036	0	29.69	0.333333	1.1566	2013	商务服务业	1		0	2
002128	68.57	4	80.3162	22.7636	6.70278	0.219625	-0.352354	0.277195	11.642	69.4	0.333333	0.1432	2013	煤炭开采和洗选业	0		1	3
002129	20.74	2	74.261	22.6701	6.69722	0.520946	-0.277428	0.00216	211.883	41.15	0.363636	0.6697	2013	电气机械及器材制造业	0		0	2
002130	17.08	1	0.0868	21.0873	6.69722	0.310076	0.170113	0.034167	45.5291	50.94	0.428571	0.0459	2013	计算机、通信和其他电子设备制造业	0		1	4
002131	17.13	1	13.1948	21.6022	6.67778	0.328167	-0.016336	0.041606	100.962	25.74	0.333333	1.2067	2013	互联网和相关服务	1		1	3
002132	6.59	1	3.9236	21.4858	6.67778	0.642128	-0.036975	-0.019685	61.5803	34.76	0.363636	0.5575	2013	金属制品业	0	0	1	3
002134	2.27	1	49.7435	20.5079	6.625	0.302511	0.216447	-0.112464	0	25.35	0.375	0.9953	2013	计算机、通信和其他电子设备制造业	0		0	2
002135	12.09	1	41.1044	22.4501	6.58333	0.691909	0.011331	0.047716	43.7814	39.07	0.333333	0.3565	2013	金属制品业	1		1	3
002137	-1.32	1	58.5591	20.4527	6.55	0.329466	-0.411867	0.005712	0	47.5	0.571429	0.3945	2013	计算机、通信和其他电子设备制造业	0		1	3
002138	17.97	1	57.4616	21.4874	6.55	0.348776	0.438467	0.162912	37.7077	30.92	0.428571	0.5353	2013	计算机、通信和其他电子设备制造业	0		1	3
002139	21.64	2	4.8511	20.5534	6.50556	0.430448	-0.108255	0.032965	51.4915	28.08	0.333333	0.3989	2013	电气机械及器材制造业	0	1	1	3
002140	22.47	2	77.7091	22.2241	6.46944	0.644389	-0.01907	0.100438	35.2482	59.11	0.375	0.1739	2013	土木工程建筑业	0		1	4
002141	9.54	1	47.0004	20.1522	6.44722	0.46625	0.371136	0.000604	138.546	20.92	0.4	1.1893	2013	电气机械及器材制造业	0		1	3
002143	-0.39	1	2.8526	21.1849	6.44722	0.763068	0.31539	-0.034633	0	30.23	0.333333	1.2058	2013	商务服务业	0		1	3
002144	62.57	4	22.9146	21.4299	6.41111	0.125743	0.224371	0.164184	43.3563	21.36	0.333333	0.9672	2013	纺织业	1		1	3
002145	12.89	1	10.101	21.0379	6.41111	0.311566	4.72643	-0.012983	175.51	29.55	0.333333	0.9726	2013	化学原料及化学制品制造业	0	1	0	2
002146	78.72	4	64.6811	24.1224	6.39722	0.780636	-0.251862	0.172316	6.06279	35.85	0.333333	0.9278	2013	房地产业	0		1	3
002148	25.01	2	7.5778	20.1686	6.39167	0.165365	0.052555	0.18349	91.7521	22.62	0.375	0.5027	2013	软件和信息技术服务业	1		1	3
002150	28.02	2	68.78	20.1075	6.39167	0.150365	0.03663	0.068516	31.1829	41.9	0.333333	0.6351	2013	金属制品业	1		1	3
002151	27	2	1.6407	20.8916	6.38333	0.444526	2.57548	-0.064312	97.0901	47.89	0.428571	0.1877	2013	计算机、通信和其他电子设备制造业	1		1	3
002152	27.08	2	73.3342	22.2591	6.38333	0.281769	0.127031	0.309945	20.1662	47.7	0.375	0.2491	2013	通用设备制造业	0		1	4
002153	58.04	3	17.6695	21.1362	6.38333	0.431285	-0.063557	0.273264	40.4735	63	0.5	0.2156	2013	软件和信息技术服务业	1		1	3
002154	62.44	4	40.7877	22.2236	6.375	0.437066	0.017801	0.119216	21.8752	35.67	0.428571	0.4971	2013	纺织服装、服饰业	1		1	3
002155	65.49	4	48.8813	22.1428	6.375	0.234655	0.452712	0.057109	41.464	34.54	0.428571	0.2554	2013	有色金属矿采选业	0		1	3
002156	17.87	1	65.4335	22.0209	6.375	0.388327	0.043323	-0.00361	61.601	36.93	0.363636	0.7222	2013	计算机、通信和其他电子设备制造业	1		1	3
002157	-0.91	1	58.1725	22.0517	6.37222	0.78298	0.425533	0.000344	0	40.71	0.4	0.4952	2013	畜牧业	0		0	2
002158	30.96	2	76.5632	20.8378	6.37222	0.197628	-0.042891	0.167509	28.6813	36.81	0.333333	1.0158	2013	通用设备制造业	0		1	4
002159	24.22	2	56.0212	21.0581	6.37222	0.6456	0	-0.573662	46.0477	14.64	0.4	1.7807	2013	公共设施管理业	0		1	3
002160	3.35	1	41.5418	21.5205	6.36111	0.75977	-0.124972	-0.035716	0	39	0.428571	0.2287	2013	有色金属冶炼及压延加工业	1		0	2
002161	61.36	4	2.6319	21.0858	6.36111	0.0812759	0.368471	0.227308	147.188	25.19	0.5	0.3879	2013	计算机、通信和其他电子设备制造业	0		1	3
002162	65.41	4	57.49	21.3602	6.35556	0.55789	0.673023	-0.178161	129.693	47.33	0.375	0.2356	2013	非金属矿物制品业	0		1	3
002163	-2.72	1	33.6193	21.7471	6.35556	0.490752	0.295071	-0.089377	0	19.68	0.375	1.6911	2013	建筑装饰和其他建筑业	0		0	2
002164	10.2	1	44.1151	21.1794	6.35556	0.328834	-0.174037	-0.113106	0	33.32	0.428571	0.6795	2013	专用设备制造业	1		0	2
002165	64.59	4	38.5636	21.0463	6.3	0.4272	0.251451	0.06188	62.3561	24.09	0.333333	0.5189	2013	化学原料及化学制品制造业	1	1	1	3
002166	19.1	1	0	20.5754	6.3	0.783349	0.145624	0.015432	72.7596	19.77	0.428571	0.5928	2013	医药制造业	0		1	3
002167	-4.63	1	18.7854	21.8224	6.3	0.497157	-0.240957	0.01248	0	15.66	0.333333	1.288	2013	有色金属冶炼及压延加工业	0		0	2
002168	13.32	1	2.3807	20.965	6.28333	0.0962235	0.033287	0.078476	166.129	23.7	0.428571	1.2916	2013	互联网和相关服务	0		0	2
002171	6.94	1	50.1708	20.964	6.27778	0.550561	0.302095	-0.021727	166.17	46.25	0.428571	0.1122	2013	有色金属冶炼及压延加工业	0		1	3
002172	8.09	1	47.2526	20.9276	6.27778	0.22342	0.107679	0.014117	105.876	42.96	0.333333	0.2453	2013	化学纤维制造业	1		1	3
002173	19.97	1	3.195	20.6993	6.26667	0.500467	0.462301	0.13842	69.4903	43.68	0.333333	0.4258	2013	卫生	1		1	3
002174	34.42	2	66.253	20.0663	6.26667	0.543966	3.62353	-0.009521	0	46.71	0.333333	0.1955	2013	互联网和相关服务	0		1	3
002176	13.33	1	48.0379	21.0751	6.21944	0.386164	-0.24139	0.051998	73.8053	28.9	0.428571	0.5215	2013	电气机械及器材制造业	0		1	3
002177	18.8	1	0.4357	21.1616	6.16667	0.315829	0.04671	0.202741	33.2915	38.15	0.375	0.027	2013	专用设备制造业	0		1	3
002178	15	1	43.6197	20.8733	6.16667	0.445469	1.66237	0.029141	56.0906	20.54	0.5	1.5224	2013	专业技术服务业	0		1	3
002179	70.05	4	78.4752	22.1427	6.16667	0.382953	0.038909	0.079785	29.9397	41.57	0.333333	0.4491	2013	计算机、通信和其他电子设备制造业	0		1	3
002180	13.73	1	1.6498	19.8385	6.13333	0.0679571	0.075456	-0.021605	495.381	34.55	0.428571	0.5415	2013	计算机、通信和其他电子设备制造业	0		1	3
002181	20.35	2	72.0392	22.018	6.125	0.0325273	-0.005279	0.156274	23.7055	49.4	0.333333	0.4285	2013	新闻和出版业	0		1	3
002182	20.94	2	1.8058	21.5114	6.13333	0.621409	0.16422	0.005341	695.957	30.01	0.333333	0.127	2013	有色金属冶炼及压延加工业	1		1	3
002183	18.86	1	59.0099	23.0917	6.13333	0.808143	0.06108	0.028389	32.6018	40.87	0.571429	0.3112	2013	商务服务业	0	0	1	3
002185	17.67	1	60.436	21.7755	6.11389	0.402328	0.5409	0.080255	35.6506	34.6	0.333333	0.2931	2013	计算机、通信和其他电子设备制造业	0		1	4
002186	29.06	2	59.3742	20.9138	6.11389	0.245051	-0.045549	0.115801	43.8535	46.48	0.333333	0.2311	2013	餐饮业	1		1	3
002187	28.91	2	71.6893	22.1214	6.10833	0.459714	0.064383	0.040419	13.788	54.18	0.333333	0.2104	2013	零售业	0		1	4
002189	50.71	3	56.2526	20.4296	6.07778	0.329285	0.010889	-0.08167	157.314	38.99	0.375	0.4324	2013	计算机、通信和其他电子设备制造业	0		1	3
002190	17.13	1	57.4459	21.275	6.07778	0.0730184	0.884814	0.070016	136.986	51.33	0.333333	0.1042	2013	汽车制造业	0		1	4
002191	22.87	2	54.9695	22.0648	6.07222	0.363146	0.193362	0.293892	17.8818	33.53	0.363636	0.2884	2013	印刷和记录媒介复制业	0	1	1	3
002193	18.18	1	59.2161	21.2643	6.06667	0.606999	-0.159493	0.007327	0	26.29	0.333333	1.251	2013	纺织业	0		0	2
002194	26.41	2	0.5226	21.5557	6.06667	0.195194	-0.10872	0.02535	98.3247	29.8	0.333333	1.4477	2013	计算机、通信和其他电子设备制造业	0		1	3
002195	15.88	1	31.6609	19.916	6.05278	0.0606594	0.019602	0.109614	0	15.83	0.333333	1.3626	2013	软件和信息技术服务业	0	1	1	3
002196	13.67	1	27.2015	20.5915	6.05278	0.29968	-0.082956	0.027899	0	24.56	0.375	1.5822	2013	专用设备制造业	1	1	1	3
002197	16.83	1	18.2318	21.213	6.03611	0.455886	-0.0528	0.038223	55.3254	25.05	0.428571	0.9665	2013	软件和信息技术服务业	0		1	3
002199	5.8	1	0.9571	20.8123	6.02778	0.498329	0.326277	0.00759	78.0081	18.15	0.333333	0.622	2013	计算机、通信和其他电子设备制造业	1		0	2
002201	13.11	1	50.5832	20.9412	6.01389	0.660632	-0.030068	0.015999	1177.88	50.05	0.333333	0.1325	2013	非金属矿物制品业	1		0	2
002202	20.94	2	57.5113	23.966	6.01389	0.524836	-0.401777	0.030502	52.3836	18.48	0.333333	1.5043	2013	通用设备制造业	0		1	4
002203	48.61	3	72.6279	22.5543	5.95833	0.593466	-0.111484	0.022346	30.8466	38.77	0.333333	0.8824	2013	有色金属冶炼及压延加工业	1		0	2
002204	20.04	2	87.1773	23.4564	5.95833	0.584681	-0.358955	0.018089	25.2307	78.84	0.444444	0.0949	2013	专用设备制造业	0		1	3
002205	23.77	2	40.0372	21.2516	5.93889	0.546799	3.66467	-0.270416	30.1689	30.21	0.375	0.2873	2013	非金属矿物制品业	0		1	3
002206	22.63	2	21.3659	21.8985	5.93889	0.385954	0.021304	0.051986	24.724	25.4	0.333333	0.9811	2013	化学纤维制造业	1	1	1	4
002207	15.61	1	32.6738	20.6623	5.925	0.3899	0.091618	-0.238292	197.353	16.83	0.333333	0.8859	2013	开采辅助活动	0		1	3
002209	13.73	1	9.0833	21.2246	5.91667	0.611218	0.080935	0.01251	64.2495	41.45	0.428571	0.3245	2013	专用设备制造业	0	1	1	4
002210	19.24	1	64.4327	23.0947	5.91667	0.940732	1.73701	0.006864	24.3639	62.75	0.333333	0.095	2013	商务服务业	0		1	3
002211	-2.86	1	50.0016	21.0896	5.91667	0.457209	-0.324115	-0.169544	0	47.46	0.375	0.1745	2013	化学原料及化学制品制造业	0		0	2
002212	16.69	1	3.5289	21.6019	5.91667	0.421448	-0.01178	0.066151	41.7638	57.41	0.333333	0.0613	2013	软件和信息技术服务业	0	0	1	4
002215	26.5	2	40.2052	21.6669	5.86944	0.497268	-0.032854	0.106119	29.2701	29.58	0.428571	0.9371	2013	化学原料及化学制品制造业	0		1	3
002216	64.41	4	35.8686	21.9611	5.86389	0.610914	0.13513	0.065573	76.5465	12.69	0.333333	2.9614	2013	食品制造业	0		1	4
002217	2.29	1	0.0027	21.0282	5.86389	0.346062	-0.293021	-0.045596	0	21.84	0.333333	0.4093	2013	计算机、通信和其他电子设备制造业	0		0	2
002218	20.41	2	57.8207	21.5468	5.84167	0.324731	-0.243711	0.01372	259.2	40.84	0.333333	0.4701	2013	电气机械及器材制造业	0		1	3
002220	13.33	1	40.8412	21.9749	5.84167	0.535992	0.212159	0.067639	25.5295	31.96	0.428571	0.8608	2013	农副食品加工业	0		1	3
002221	17.84	1	46.8059	21.8627	5.81944	0.559636	-0.144193	0.005616	48.6173	27.74	0.428571	1.2433	2013	批发业	1		1	3
002222	64.59	4	39.0008	20.3617	5.78333	0.106922	0.060346	0.2299	56.3402	31.9	0.333333	0.2787	2013	计算机、通信和其他电子设备制造业	0	1	1	3
002223	25.18	2	61.2178	21.2266	5.70278	0.187264	0.106086	0.213551	46.9593	40.69	0.333333	0.6422	2013	专用设备制造业	1		1	4
002224	67.67	4	22.5891	20.8782	5.68333	0.0935007	-0.084471	0.057746	25.2194	36.52	0.4	0.514	2013	橡胶和塑料制品业	1		1	3
002225	17.05	1	0.1651	21.845	5.68333	0.442662	0.049746	0.063835	33.0077	14.95	0.4	2.5405	2013	非金属矿物制品业	0		1	3
002226	28.79	2	75.9216	21.7782	5.65278	0.225027	0.099216	0.105251	15.8658	32.86	0.333333	0.9105	2013	化学原料及化学制品制造业	0		1	4
002227	19.95	1	75.3557	20.5993	5.65278	0.281083	0.59645	0.057079	62.1528	62.15	0.428571	0.1743	2013	电气机械及器材制造业	0		1	3
002228	17.7	1	67.3407	21.3339	5.64722	0.62869	5.87032	0.029914	22.3175	40.82	0.428571	0.5282	2013	造纸及纸制品业	0		1	4
002229	58.55	3	1.0694	20.7597	5.64722	0.219847	0.361672	0.066492	75.2825	22.75	0.363636	1.3495	2013	印刷和记录媒介复制业	0		1	3
002230	77.11	4	41.0471	21.9439	5.63611	0.100265	0.115378	0.134508	80.5111	15	0.363636	1.1833	2013	软件和信息技术服务业	0		1	4
002232	-6.5	1	58.3846	21.2238	5.64444	0.417353	-0.169765	-0.009424	0	48.67	0.333333	0.2262	2013	软件和信息技术服务业	0		1	3
002233	82.01	5	1.3639	21.9087	5.625	0.132111	-0.999537	0.073134	14.4767	20.12	0.428571	2.2863	2013	非金属矿物制品业	0		1	3
002234	-1.42	1	12.9912	21.2856	5.625	0.354449	-0.197224	-0.169653	0	37.85	0.333333	0.2642	2013	畜牧业	0		1	3
002235	11.66	1	1.3656	20.3173	5.625	0.327139	-0.321098	0.027935	206.212	30.38	0.428571	0.6514	2013	互联网和相关服务	0		1	3
002236	73.01	4	30.5164	22.4137	5.61389	0.236927	0.694517	0.149389	41.4586	42.98	0.428571	0.3541	2013	计算机、通信和其他电子设备制造业	1		1	4
002237	16.08	1	48.7926	23.1301	5.61389	0.693	0.319645	0.039666	28.0634	42.53	0.333333	0.3064	2013	有色金属冶炼及压延加工业	0		1	3
002239	20.25	2	60.9321	20.0676	5.60833	0.10187	0.874352	0.011015	47.3175	38.56	0.375	0.5817	2013	汽车制造业	1		0	2
002240	11.94	1	1.1473	21.6243	5.60556	0.353875	-0.070196	-0.074372	1157.9	36.01	0.5	0.406	2013	有色金属冶炼及压延加工业	0		0	2
002241	71.56	4	56.2811	23.1359	5.60833	0.446429	1.05712	0.141112	40.4275	28.16	0.444444	0.9592	2013	计算机、通信和其他电子设备制造业	0		1	4
002242	33.18	2	76.778	21.9329	5.59167	0.219688	-0.175709	0.140346	13.1899	49.71	0.333333	0.4486	2013	电气机械及器材制造业	0		1	3
002243	14.38	1	72.2297	21.3607	5.59167	0.311213	-0.062286	0.064773	37.4661	51.52	0.333333	0.3012	2013	橡胶和塑料制品业	0		1	4
002244	75.51	4	56.7131	23.408	5.58889	0.482112	0.125707	0.201923	6.54518	53.31	0.428571	0.4012	2013	房地产业	1		1	4
002245	22.38	2	67.7367	20.9327	5.57222	0.490193	-0.262793	0.14671	18.1479	42.42	0.333333	0.5026	2013	电气机械及器材制造业	1		1	3
002247	22.46	2	52.8864	20.7292	5.55278	0.12868	0.227991	0.045206	31.8727	29.87	0.333333	0.8674	2013	互联网和相关服务	1	0	1	3
002248	-0.8	1	23.0084	21.495	5.55278	0.60116	-0.530992	-0.553189	0	21.22	0.333333	1.3313	2013	通用设备制造业	0	1	0	2
002249	76.46	4	14.9536	22.0851	5.53333	0.386907	0.275422	0.053098	33.2785	33.85	0.444444	0.9666	2013	电气机械及器材制造业	0		1	3
002250	65.28	4	33.1065	21.9496	5.53333	0.400212	0.181378	0.175393	24.2934	36.17	0.428571	0.3381	2013	化学原料及化学制品制造业	1		1	4
002251	26.6	2	69.0386	22.7194	5.53333	0.593736	0.485087	0.066853	19.8056	46.06	0.428571	0.5536	2013	零售业	0		1	3
002252	24.77	2	83.861	21.1746	5.52222	0.295217	0.309701	0.281538	163.177	38.58	0.333333	1.0819	2013	医药制造业	0		1	3
002253	28.38	2	45.9947	20.6364	5.52222	0.104645	1.56698	0.105352	52.5264	9.42	0.333333	2.5127	2013	软件和信息技术服务业	0		1	3
002255	19.16	1	18.4726	21.5697	5.51667	0.398328	0.030423	0.121173	36.6292	24.85	0.333333	0.5175	2013	通用设备制造业	1		1	3
002256	18.49	1	48.642	20.2429	5.51667	0.152644	0.016408	0.028451	42.7607	39.15	0.428571	0.2945	2013	电力、热力生产和供应业	0	1	0	2
002258	21.13	2	69.065	20.8789	5.48056	0.142352	0.362508	0.115319	24.8236	27.26	0.333333	1.42	2013	化学原料及化学制品制造业	0		1	4
002261	16.41	1	2.4038	20.3052	5.43889	0.158152	0.030116	0.104893	111.373	22.87	0.333333	1.2099	2013	软件和信息技术服务业	0		1	3
002262	22.54	2	55.3332	20.7758	5.43889	0.1971	0.233217	0.082773	53.5029	41.23	0.333333	0.4487	2013	医药制造业	1		1	4
002263	8.61	1	46.1396	21.7997	5.425	0.185765	-0.50379	-0.074474	459.637	35.88	0.428571	0.2542	2013	橡胶和塑料制品业	1		0	2
002264	-8.22	1	52.1293	21.6183	5.41667	0.505908	0.220811	0.020905	0	42.09	0.375	0.4566	2013	零售业	0		1	3
002266	14.77	1	24.7596	21.9085	5.40278	0.322591	0.01411	0.091808	147.138	29.65	0.333333	0.5062	2013	生态保护和环境治理业	1		1	3
002267	27.38	2	83.1198	22.8434	5.38333	0.62157	-0.007862	0.166997	31.1964	60.55	0.333333	0.2946	2013	燃气生产和供应业	0		1	3
002269	74.2	4	83.2736	22.8645	5.34167	0.445958	-0.190469	0.079254	30.5607	76.07	0.428571	0.1525	2013	纺织服装、服饰业	0	1	1	3
002271	72.17	4	28.8853	21.7307	5.30833	0.54581	0.090854	-0.007231	25.6338	36.68	0.333333	0.4621	2013	非金属矿物制品业	1		1	3
002272	6.25	1	2.5558	20.9594	5.28333	0.0722141	0.42501	-0.061546	0	21.01	0.428571	0.8962	2013	通用设备制造业	0		1	3
002273	22.51	2	39.8902	20.8844	5.28333	0.0753311	0.269259	0.197675	51.3007	24.98	0.333333	0.3331	2013	计算机、通信和其他电子设备制造业	1		1	3
002274	7.98	1	70.2406	22.3449	5.26667	0.621364	-0.064453	-0.024708	173.194	32.37	0.333333	1.1359	2013	化学原料及化学制品制造业	1		1	3
002275	31.83	2	62.0184	21.679	4.475	0.169046	0.350881	0.261571	21.4724	61.11	0.333333	0.2201	2013	医药制造业	0		1	4
002276	17.39	1	60.3751	21.9558	4.475	0.296582	-0.040051	0.027805	20.1101	54.08	0.333333	0.1489	2013	电气机械及器材制造业	1		1	3
002277	29.51	2	41.921	22.4712	4.45556	0.537771	0.216758	0.140088	15.8889	41.04	0.363636	0.049	2013	零售业	0		1	4
002278	21.14	2	0.0344	20.837	4.38889	0.125384	2.01677	0.057785	61.2774	17.13	0.333333	1.8097	2013	专用设备制造业	0		0	2
002279	28.01	2	28.7124	20.397	4.38889	0.0509183	0.808931	-0.788304	0	25.7	0.428571	1.5109	2013	软件和信息技术服务业	1		1	3
002280	11.05	1	0.755	19.9849	4.36111	0.105036	-0.482586	-0.217196	0	16.91	0.428571	2.5559	2013	零售业	1		1	3
002281	54.87	3	69.0423	21.4743	4.36111	0.265672	-0.174212	0.056788	42.3795	52.7	0.363636	0.2759	2013	计算机、通信和其他电子设备制造业	0		0	2
002282	14.26	1	0.6	20.7364	4.36111	0.231467	-0.142124	0.044877	115.398	15.1	0.333333	2.8099	2013	通用设备制造业	0		1	3
002283	15.24	1	46.987	22.2451	4.36111	0.362819	0.127273	0.078386	31.9914	38.61	0.333333	0.4157	2013	汽车制造业	0		1	4
002284	22.18	2	59.1063	21.5296	4.34167	0.476493	0.317677	0.056096	17.8654	49.85	0.333333	0.3438	2013	汽车制造业	1		1	3
002285	37.98	2	76.7495	21.2842	4.34167	0.175455	0.86694	0.102354	19.0768	48.01	0.333333	0.3333	2013	房地产业	0		1	3
002286	53.98	3	22.4283	21.2326	4.34167	0.138117	0.016636	0.065088	73.2129	25.01	0.444444	0.6413	2013	农副食品加工业	0	1	1	3
002287	70.02	4	91.78	21.0886	4.34167	0.0836706	0.198797	0.162622	41.7988	69.22	0.6	0.3238	2013	医药制造业	0		1	3
002288	9.63	1	7.4288	21.3207	4.32778	0.4179	-0.096288	0.126147	66.0478	21.57	0.333333	1.1831	2013	计算机、通信和其他电子设备制造业	0	0	1	3
002289	2.93	1	32.8989	21.8828	4.32778	0.509107	1.7584	0.004955	250.312	18.38	0.428571	1.3808	2013	计算机、通信和其他电子设备制造业	0		1	3
002290	17.32	1	5.9519	20.9687	4.32778	0.240973	-0.283484	0.054659	73.7151	39.68	0.333333	0.4919	2013	电气机械及器材制造业	1		1	3
002291	18.54	1	74.3566	21.7402	4.32778	0.411309	0.084861	0.049909	57.763	40.34	0.428571	0.8371	2013	纺织服装、服饰业	0		1	3
002292	24.25	2	14.4645	21.5361	4.30833	0.355706	0.160296	0.160108	85.9685	51	0.428571	0.4647	2013	文教、工美、体育和娱乐用品制造业	0		1	4
002293	30.75	2	82.5296	21.6281	4.30833	0.130474	-0.042138	0.170916	20.1234	39.18	0.333333	0.8908	2013	纺织业	1		1	3
002294	33.98	2	81.6132	22.0336	4.30833	0.171389	0.29427	0.449466	26.9896	71.56	0.333333	0.078	2013	医药制造业	0		1	4
002295	8.65	1	0.6876	20.5823	4.25556	0.105055	0.389026	-0.010895	351.079	18.69	0.375	1.8684	2013	有色金属冶炼及压延加工业	0		1	3
002299	38.96	2	67.7976	22.7165	4.19444	0.557989	0.033177	-0.09496	0	51.55	0.333333	0.2161	2013	畜牧业	0		1	3
002300	71.94	4	63.6933	21.5686	4.19444	0.505993	-0.004827	0.028342	15.7759	22.25	0.363636	1.7982	2013	电气机械及器材制造业	0		1	3
002301	16.06	1	56.108	21.2635	4.19444	0.377893	0.333547	0.014415	111.029	48.09	0.333333	0.3053	2013	文教、工美、体育和娱乐用品制造业	0		1	3
002302	21.51	2	78.9858	22.2811	4.16111	0.395113	-0.893621	-0.063906	12.7629	29.46	0.333333	1.3941	2013	非金属矿物制品业	0		1	3
002303	21.02	2	9.4059	21.4897	4.16111	0.134147	-0.135614	0.129753	35.8996	49.71	0.571429	0.4317	2013	造纸及纸制品业	0		1	4
002304	67.33	4	81.1811	23.9028	4.15278	0.484963	-0.177341	0.496551	8.81333	34.05	0.363636	1.1501	2013	酒、饮料和精制茶制造业	1	1	1	4
002306	-3.14	1	14.0412	21.3599	4.13889	0.438437	-0.572861	-0.273937	0	22.7	0.333333	0.8617	2013	互联网和相关服务	1		0	1
002308	28.59	2	62.9917	21.6301	4.09444	0.135825	0.188383	0.230975	21.9273	59.62	0.333333	0.0379	2013	计算机、通信和其他电子设备制造业	0		1	4
002309	18.35	1	18.1443	22.7187	4.09444	0.69775	-0.028165	-0.0643	31.2192	54.58	0.333333	0.1486	2013	电气机械及器材制造业	1		1	3
002310	22.25	2	13.7823	23.1912	4.09444	0.585523	1.50879	-0.024493	24.2028	48.44	0.363636	0.2929	2013	生态保护和环境治理业	1	1	1	3
002311	26.59	2	84.1708	22.5239	4.09444	0.397233	-0.23583	0.001143	36.9432	61.15	0.428571	0.1907	2013	农副食品加工业	0		1	4
002312	22.29	2	17.7054	21.3249	4.07778	0.501897	0.339956	-0.077778	78.7431	36.01	0.333333	0.4116	2013	化学原料及化学制品制造业	0	1	0	2
002313	25.48	2	27.8491	21.8208	4.07778	0.3468	0.023015	0.094527	66.3127	24.2	0.5	0.3764	2013	计算机、通信和其他电子设备制造业	0		1	3
002314	19.66	1	51.2598	21.8175	4.07778	0.429163	-0.339054	-0.029919	53.2543	48.77	0.333333	0.3086	2013	房地产业	0		1	3
002315	32.43	2	0.5415	21.4789	4.06111	0.129314	0.029881	0.2214	38.7036	58.75	0.333333	0.1086	2013	互联网和相关服务	1		1	3
002316	7.12	1	51.8883	21.3087	4.06111	0.568492	1.35407	0.053259	0	38.24	0.333333	0.2361	2013	软件和信息技术服务业	0		0	1
002317	29.74	2	15.8613	21.2367	4.05556	0.075214	0.328984	0.218207	37.8497	32.74	0.333333	0.4044	2013	医药制造业	0		1	4
002318	22.8	2	65.9692	21.7405	4.05556	0.42298	0.056684	0.077757	25.2935	42.42	0.333333	0.5724	2013	金属制品业	1		1	4
002324	28.88	2	3.582	21.3574	4.03611	0.232129	0.492307	0.128971	24.1553	51.43	0.444444	0.1806	2013	橡胶和塑料制品业	0		1	4
002325	21.58	2	34.7299	22.0322	4.025	0.506938	0.243249	0.094599	24.1718	34.26	0.428571	0.6512	2013	建筑装饰和其他建筑业	0		1	3
002326	13.97	1	10.2305	21.3554	4.025	0.461118	-0.115731	0.076626	157.362	28.24	0.333333	1.2249	2013	化学原料及化学制品制造业	1		1	3
002328	15.33	1	2.9422	21.4294	4	0.0126911	-0.019481	0.050001	47.6097	36	0.333333	0.6086	2013	汽车制造业	0		1	3
002329	18.19	1	0.5245	20.9547	3.98611	0.343106	0.513388	0.044933	66.2004	42.5	0.5	0.6059	2013	食品制造业	0	0	1	3
002330	16.82	1	73.7049	21.0943	3.98611	0.218408	0.014581	0.052222	67.0852	51.68	0.428571	0.4205	2013	农副食品加工业	0		0	2
002332	20.3	2	36.8872	21.6093	3.96944	0.537329	0.084256	0.044284	94.8454	21.55	0.333333	1.0654	2013	医药制造业	1		1	4
002333	24.56	2	70.3927	21.1011	3.96944	0.0932125	-0.079906	0.081887	29.4912	70.23	0.4	0.076	2013	有色金属冶炼及压延加工业	1		1	4
002334	23.92	2	6.9169	21.1182	3.96667	0.126278	-0.014675	0.04585	42.2981	18.33	0.333333	0.8887	2013	电气机械及器材制造业	0		1	3
002335	24.47	2	44.3193	21.0878	3.96667	0.332479	0.017077	0.111913	26.5879	38.7	0.428571	0.7786	2013	电气机械及器材制造业	0		1	4
002337	21.69	2	62.32	21.2987	3.96111	0.268556	0.029846	0.05043	44.5329	62.32	0.4	0.1234	2013	专用设备制造业	0		1	3
002338	24.58	2	62.5653	20.4858	3.96111	0.164594	0.059826	0.212655	37.2999	45.83	0.333333	0.4277	2013	仪器仪表制造业	0		1	4
002339	26.3	2	13.1837	21.1174	3.94167	0.221376	0.061691	-0.05234	26.8002	4.73	0.333333	3.9218	2013	电气机械及器材制造业	0		1	4
002340	57.91	3	44.7861	22.1596	3.94167	0.531594	-0.504272	0.040915	45.8753	19.11	0.333333	1.0136	2013	废弃资源综合利用业	0	1	1	4
002341	17.28	1	31.6005	21.6836	3.94167	0.465724	0.373648	0.089889	55.9834	31.6	0.428571	0.5399	2013	化学原料及化学制品制造业	0		1	3
002342	14.23	1	52.8608	22.199	3.93056	0.454422	0.170476	0.081986	79.053	47	0.333333	0.5134	2013	金属制品业	0		1	3
002343	22.73	2	0.081	20.8073	3.93056	0.132749	-0.103793	0.053156	22.3326	11.46	0.4	2.1981	2013	广播、电视、电影和影视录音制作业	1		1	3
002344	69.83	4	83.8553	22.3303	3.93056	0.375812	0.336206	0.455605	22.1358	36.69	0.333333	0.8436	2013	商务服务业	1		1	4
002345	22.93	2	70.6035	21.7181	3.925	0.185866	0.203713	0.131763	25.2611	27.58	0.333333	1.1893	2013	其他制造业	0		1	4
002346	15.03	1	74.81	20.7323	3.925	0.0576546	-0.74277	-0.449876	0	70.44	0.333333	0.0733	2013	电气机械及器材制造业	0		0	2
002348	63.63	4	37.2642	20.8839	3.91111	0.00900068	0.365845	0.20588	47.6768	20.48	0.375	1.6489	2013	文教、工美、体育和娱乐用品制造业	0		1	3
002349	15.05	1	69.0345	20.5216	3.91111	0.207938	0.046654	0.122087	61.8096	41.3	0.333333	0.5811	2013	医药制造业	1		1	3
002351	25.18	2	0.45	21.0866	3.90556	0.0070579	0.351027	0.187	43.8323	31.7	0.333333	1.3615	2013	计算机、通信和其他电子设备制造业	0	0	1	3
002352	19.91	1	0.0112	20.8502	3.90556	0.380136	-0.093818	0.044561	46.5659	46.14	0.333333	0.3912	2013	邮政业	0		1	3
002353	76.75	4	20.9834	22.248	3.90556	0.417155	1.05705	0.277474	47.9442	24.9	0.333333	1.353	2013	专用设备制造业	0		1	3
002354	13.64	1	66.71	20.2996	3.89444	0.383997	1.1347	0.011464	0	56.68	0.428571	0.1953	2013	互联网和相关服务	0		0	2
002355	10.37	1	2.9039	21.7767	3.89444	0.341808	0.226549	0.10514	52.8826	33.84	0.375	0.3064	2013	汽车制造业	0		0	2
[truncated: 10,643 more rows]
